# Supplementary material for: Genome-wide identification, phylogenetic and expression pattern analysis of HSF family genes in the Rye (Secale cereale L.)
Source: BMC Plant Biol. 2023 Sep 20;23:441. doi: 10.1186/s12870-023-04418-1 (PMC10510194; doi:10.1186/s12870-023-04418-1)
Supplement: Supplementary file 4 — Additional file 4. [file 12870_2023_4418_MOESM4_ESM.xlsx]

## Sheet: The tandem duplication events.
Supplementary Table 2 The tandem duplication events of ScHSF genes.
Gene Name	Gene ID	Group	CHR	start	end	Gene Name	Gene ID	Group	CHR	start	end
ScHSF13	GWHASIY00000005	B	Chr5	655134075	655135880	ScHSF27	GWHASIY00000007	B	Chr7	371611473	371613286
ScHSF6	GWHASIY00000002	B	Chr2	918861903	918863172	ScHSF13	GWHASIY00000005	B	Chr5	655134075	655135880
