# Supplementary material for: Genome-wide identification, phylogenetic and expression pattern analysis of HSF family genes in the Rye (Secale cereale L.)
Source: BMC Plant Biol. 2023 Sep 20;23:441. doi: 10.1186/s12870-023-04418-1 (PMC10510194; doi:10.1186/s12870-023-04418-1)
Supplement: Supplementary file 5 — Additional file 5. [file 12870_2023_4418_MOESM5_ESM.xlsx]

## Sheet: Secale cereale L.
Supplementary Table 3 Analysis and distribution of conserved motifs in Secale cereale L. and other plants HSF proteins.
Motif	Width	Best possible match
1	29	YFKHNNFSSFVRQLNTYGFRKIDPDRWEF
2	31	PFLTKTYQMVDDPATDAVISWGPANNSFVVW
3	50	LIMEVVKLRQEQQATREQMQAMWRRLQETEQKQKQMMAFLAKVMQNPDFL
4	24	ANECFLRGQKHLLCNIHRRKPTHT
5	11	DPHEFARDLLP
6	29	QQQTLGSCLEVGHFGHDEEIDHLKRDKNL
7	38	ADLSEENERLRRENHRLARELAHMRKHCNNIIYFMWKY
8	21	QLIQQQEMRKWLEDAISKKRR
9	19	GEITDNFWYELLCEGPLCI
10	50	CCEKKVKLFGVILKDASTRKRGRCDEAAASERSMKMTRIGEPWVGVPSSC

## Sheet: other plants
Supplementary Table 3 Analysis and distribution of conserved motifs in Secale cereale L. and other plants HSF proteins.
Motif	Width	Best possible match
1	30	RQLNTYGFRKVDPDRWEFANECFLRGQKHL
2	23	NSFVVWDPHEFARDLLPCYFKHN
3	29	AGPAPFLTKTYDMVDDPATDHVISWGPAN
4	41	VKLRQEQQATKEQMQAMWRRLQGMEQRQKQMMAFLAKVMQN
5	21	FGYEEEIERLKRDKNLLMAEL
6	15	LKNIHRRKPIHSHTS
7	6	NFSSFV
8	21	RPPGEINDDFWEQFLTEGPGC
9	21	QNEMRKELEDAISKKRRRRID
10	29	AHMKKLCNNIIYFMQNYVRPVQPDPAAAT
