# Supplementary material for: Genome-wide identification, phylogenetic and expression pattern analysis of HSF family genes in the Rye (Secale cereale L.)
Source: BMC Plant Biol. 2023 Sep 20;23:441. doi: 10.1186/s12870-023-04418-1 (PMC10510194; doi:10.1186/s12870-023-04418-1)
Supplement: Supplementary file 6 — Additional file 6. [file 12870_2023_4418_MOESM6_ESM.xls]

## Sheet: Aegilops tauschii Coss.
Supplementary Table 4 One-to-one orthologous relationships between Aegilops tauschii Coss. and Secale cereale L..
Gene ID	Gene Name	Chromosome Position		Gene ID	Chromosome Position
GWHASIY00000002	ScHSF3	Chr2	==	transcript:AET2Gv20300800.2	2D
GWHASIY00000002	ScHSF4	Chr2	==	transcript:AET2Gv20431200.3	2D
GWHASIY00000002	ScHSF2	Chr2	==	transcript:AET2Gv20168500.1	2D
GWHASIY00000002	ScHSF5	Chr2	==	transcript:AET2Gv20300800.2	2D
GWHASIY00000002	ScHSF6	Chr2	==	transcript:AET2Gv20893200.1	2D
GWHASIY00000002	ScHSF6	Chr2	==	transcript:AET5Gv20725500.1	5D
GWHASIY00000003	ScHSF8	Chr3	==	transcript:AET3Gv20669400.3	3D
GWHASIY00000003	ScHSF10	Chr3	==	transcript:AET3Gv20873700.2	3D
GWHASIY00000003	ScHSF7	Chr3	==	transcript:AET3Gv20554500.1	3D
GWHASIY00000003	ScHSF9	Chr3	==	transcript:AET3Gv20683300.2	3D
GWHASIY00000005	ScHSF17	Chr5	==	transcript:AET4Gv20864300.1	4D
GWHASIY00000005	ScHSF19	Chr5	==	transcript:AET4Gv20867400.1	4D
GWHASIY00000005	ScHSF19	Chr5	==	transcript:AET4Gv20864300.1	4D
GWHASIY00000005	ScHSF13	Chr5	==	transcript:AET5Gv20725500.1	5D
GWHASIY00000005	ScHSF11	Chr5	==	transcript:AET5Gv20565700.4	5D
GWHASIY00000005	ScHSF12	Chr5	==	transcript:AET5Gv20568200.1	5D
GWHASIY00000005	ScHSF14	Chr5	==	transcript:AET5Gv20895700.6	5D
GWHASIY00000005	ScHSF16	Chr5	==	transcript:AET5Gv21013300.3	5D
GWHASIY00000005	ScHSF13	Chr5	==	transcript:AET7Gv20660900.3	7D
GWHASIY00000006	ScHSF22	Chr6	==	transcript:AET6Gv20255000.2	6D
GWHASIY00000007	ScHSF26	Chr7	==	transcript:AET4Gv20598800.1	4D
GWHASIY00000007	ScHSF25	Chr7	==	transcript:AET4Gv20678400.5	4D
GWHASIY00000007	ScHSF24	Chr7	==	transcript:AET5Gv21228000.4	5D
GWHASIY00000007	ScHSF27	Chr7	==	transcript:AET5Gv20725500.1	5D
GWHASIY00000007	ScHSF31	Chr7	==	transcript:AET5Gv21013300.3	5D
GWHASIY00000007	ScHSF27	Chr7	==	transcript:AET7Gv20660900.3	7D

## Sheet: Zea mays
Supplementary Table 4 One-to-one orthologous relationships between Aegilops tauschii Coss. and Secale cereale L..
Gene ID	Gene Name	Chromosome Position		Gene ID	Chromosome Position
GWHASIY00000002	ScHSF3	Chr2	==	transcript:Zm00001d029270_T001	1
GWHASIY00000002	ScHSF6	Chr2	==	transcript:Zm00001d026094_T001	10
GWHASIY00000002	ScHSF3	Chr2	==	transcript:Zm00001d022295_T001	7
GWHASIY00000003	ScHSF7	Chr3	==	transcript:Zm00001d044168_T001	3
GWHASIY00000003	ScHSF8	Chr3	==	transcript:Zm00001d043536_T001	3
GWHASIY00000003	ScHSF7	Chr3	==	transcript:Zm00001d011406_T001	8
GWHASIY00000003	ScHSF9	Chr3	==	transcript:Zm00001d012749_T001	8
GWHASIY00000005	ScHSF14	Chr5	==	transcript:Zm00001d027757_T001	1
GWHASIY00000005	ScHSF14	Chr5	==	transcript:Zm00001d033987_T001	1
GWHASIY00000005	ScHSF12	Chr5	==	transcript:Zm00001d005888_T002	2
GWHASIY00000005	ScHSF11	Chr5	==	transcript:Zm00001d005843_T001	2
GWHASIY00000005	ScHSF11	Chr5	==	transcript:Zm00001d020704_T001	7
GWHASIY00000005	ScHSF12	Chr5	==	transcript:Zm00001d020714_T001	7
GWHASIY00000005	ScHSF13	Chr5	==	transcript:Zm00001d021263_T001	7
GWHASIY00000007	ScHSF27	Chr7	==	transcript:Zm00001d031736_T001	1
GWHASIY00000007	ScHSF25	Chr7	==	transcript:Zm00001d032923_T002	1
GWHASIY00000007	ScHSF25	Chr7	==	transcript:Zm00001d027757_T001	1
GWHASIY00000007	ScHSF27	Chr7	==	transcript:Zm00001d052738_T001	4
GWHASIY00000007	ScHSF24	Chr7	==	transcript:Zm00001d012823_T001	5
GWHASIY00000007	ScHSF28	Chr7	==	transcript:Zm00001d046204_T001	9
GWHASIY00000007	ScHSF26	Chr7	==	transcript:Zm00001d048041_T004	9

## Sheet: Arabidopsis thaliana
Supplementary Table 4 One-to-one orthologous relationships between Aegilops tauschii Coss. and Secale cereale L..
Gene ID	Gene Name	Chromosome Position		Gene ID	Chromosome Position
GWHASIY00000007	ScHSF25	Chr7	==	transcript:AT3G22830.1	3

## Sheet: Hordeum vulgare L.
Supplementary Table 4 One-to-one orthologous relationships between Aegilops tauschii Coss. and Secale cereale L..
Gene ID	Gene Name	Chromosome Position		Gene ID	Chromosome Position
GWHASIY00000001	ScHSF1	Chr1	==	transcript:HORVU1Hr1G083420.2	chr1H
GWHASIY00000002	ScHSF2	Chr2	==	transcript:HORVU2Hr1G014590.1	chr2H
GWHASIY00000002	ScHSF6	Chr2	==	transcript:HORVU5Hr1G080840.1	chr5H
GWHASIY00000003	ScHSF7	Chr3	==	transcript:HORVU3Hr1G055960.1	chr3H
GWHASIY00000003	ScHSF10	Chr3	==	transcript:HORVU3Hr1G088890.2	chr3H
GWHASIY00000003	ScHSF8	Chr3	==	transcript:HORVU3Hr1G069590.4	chr3H
GWHASIY00000005	ScHSF17	Chr5	==	transcript:HORVU4Hr1G090850.1	chr4H
GWHASIY00000005	ScHSF17	Chr5	==	transcript:HORVU4Hr1G090090.4	chr4H
GWHASIY00000005	ScHSF13	Chr5	==	transcript:HORVU5Hr1G080840.1	chr5H
GWHASIY00000005	ScHSF12	Chr5	==	transcript:HORVU5Hr1G068320.1	chr5H
GWHASIY00000005	ScHSF16	Chr5	==	transcript:HORVU5Hr1G105770.2	chr5H
GWHASIY00000005	ScHSF13	Chr5	==	transcript:HORVU7Hr1G056820.1	chr7H
GWHASIY00000007	ScHSF25	Chr7	==	transcript:HORVU4Hr1G073650.2	chr4H
GWHASIY00000007	ScHSF27	Chr7	==	transcript:HORVU5Hr1G080840.1	chr5H
GWHASIY00000007	ScHSF24	Chr7	==	transcript:HORVU5Hr1G123770.1	chr5H
GWHASIY00000007	ScHSF31	Chr7	==	transcript:HORVU5Hr1G105770.2	chr5H
GWHASIY00000007	ScHSF28	Chr7	==	transcript:HORVU7Hr1G087690.1	chr7H
GWHASIY00000007	ScHSF30	Chr7	==	transcript:HORVU7Hr1G088920.3	chr7H
GWHASIY00000007	ScHSF27	Chr7	==	transcript:HORVU7Hr1G056820.1	chr7H

## Sheet: Oryza sativa L.
Supplementary Table 4 One-to-one orthologous relationships between Aegilops tauschii Coss. and Secale cereale L..
Gene ID	Gene Name	Chromosome Position		Gene ID	Chromosome Position
GWHASIY00000002	ScHSF3	Chr2	==	transcript:Os03t0366800-00	3
GWHASIY00000002	ScHSF6	Chr2	==	transcript:Os04t0568700-00	4
GWHASIY00000002	ScHSF3	Chr2	==	transcript:Os07t0640900-02	7
GWHASIY00000002	ScHSF6	Chr2	==	transcript:Os09t0526600-02	9
GWHASIY00000003	ScHSF9	Chr3	==	transcript:Os01t0749300-02	1
GWHASIY00000003	ScHSF7	Chr3	==	transcript:Os01t0625300-01	1
GWHASIY00000003	ScHSF8	Chr3	==	transcript:Os01t0733200-01	1
GWHASIY00000005	ScHSF14	Chr5	==	transcript:Os03t0161900-02	3
GWHASIY00000005	ScHSF11	Chr5	==	transcript:Os08t0471000-00	8
GWHASIY00000005	ScHSF13	Chr5	==	transcript:Os08t0546800-01	8
GWHASIY00000005	ScHSF13	Chr5	==	transcript:Os09t0526600-02	9
GWHASIY00000005	ScHSF11	Chr5	==	transcript:Os09t0455200-01	9
GWHASIY00000005	ScHSF12	Chr5	==	transcript:Os09t0456800-01	9
GWHASIY00000007	ScHSF25	Chr7	==	transcript:Os10t0419300-01	10
GWHASIY00000007	ScHSF26	Chr7	==	transcript:Os03t0224700-01	3
GWHASIY00000007	ScHSF25	Chr7	==	transcript:Os03t0161900-02	3
GWHASIY00000007	ScHSF24	Chr7	==	transcript:Os03t0854500-01	3
GWHASIY00000007	ScHSF27	Chr7	==	transcript:Os08t0546800-01	8
GWHASIY00000007	ScHSF27	Chr7	==	transcript:Os09t0526600-02	9

## Sheet: Triticum aestivum L
Supplementary Table 4 One-to-one orthologous relationships between Aegilops tauschii Coss. and Secale cereale L..
Gene ID	Gene Name	Chromosome Position		Gene ID	Chromosome Position
GWHASIY00000001	ScHSF1	Chr1	==	transcript:TraesARI1A01G433700.1	1A
GWHASIY00000001	ScHSF1	Chr1	==	transcript:TraesARI1B01G425500.1	1B
GWHASIY00000002	ScHSF3	Chr2	==	transcript:TraesARI2A01G163000.1	2A
GWHASIY00000002	ScHSF4	Chr2	==	transcript:TraesARI2A01G224600.1	2A
GWHASIY00000002	ScHSF2	Chr2	==	transcript:TraesARI2A01G103700.1	2A
GWHASIY00000002	ScHSF6	Chr2	==	transcript:TraesARI2A01G433000.1	2A
GWHASIY00000002	ScHSF3	Chr2	==	transcript:TraesARI2B01G189600.1	2B
GWHASIY00000002	ScHSF4	Chr2	==	transcript:TraesARI2B01G255400.1	2B
GWHASIY00000002	ScHSF2	Chr2	==	transcript:TraesARI2B01G116000.1	2B
GWHASIY00000002	ScHSF6	Chr2	==	transcript:TraesARI2B01G454200.1	2B
GWHASIY00000002	ScHSF2	Chr2	==	transcript:TraesARI2D01G100400.1	2D
GWHASIY00000002	ScHSF3	Chr2	==	transcript:TraesARI2D01G169200.1	2D
GWHASIY00000002	ScHSF6	Chr2	==	transcript:TraesARI2D01G429000.1	2D
GWHASIY00000002	ScHSF4	Chr2	==	transcript:TraesARI2D01G233100.1	2D
GWHASIY00000003	ScHSF8	Chr3	==	transcript:TraesARI3A01G309800.1	3A
GWHASIY00000003	ScHSF10	Chr3	==	transcript:TraesARI3A01G419400.1	3A
GWHASIY00000003	ScHSF7	Chr3	==	transcript:TraesARI3A01G252100.1	3A
GWHASIY00000003	ScHSF9	Chr3	==	transcript:TraesARI3A01G317900.1	3A
GWHASIY00000003	ScHSF10	Chr3	==	transcript:TraesARI3B01G469000.1	3B
GWHASIY00000003	ScHSF7	Chr3	==	transcript:TraesARI3B01G289700.1	3B
GWHASIY00000003	ScHSF9	Chr3	==	transcript:TraesARI3B01G360800.1	3B
GWHASIY00000003	ScHSF8	Chr3	==	transcript:TraesARI3D01G296000.1	3D
GWHASIY00000003	ScHSF10	Chr3	==	transcript:TraesARI3D01G407500.1	3D
GWHASIY00000003	ScHSF7	Chr3	==	transcript:TraesARI3D01G239700.1	3D
GWHASIY00000003	ScHSF9	Chr3	==	transcript:TraesARI3D01G305000.1	3D
GWHASIY00000005	ScHSF17	Chr5	==	transcript:TraesARI4B01G413100.1	4B
GWHASIY00000005	ScHSF19	Chr5	==	transcript:TraesARI4B01G415900.1	4B
GWHASIY00000005	ScHSF19	Chr5	==	transcript:TraesARI4B01G414800.1	4B
GWHASIY00000005	ScHSF13	Chr5	==	transcript:TraesARI5A01G328400.1	5A
GWHASIY00000005	ScHSF17	Chr5	==	transcript:TraesARI5A01G579300.1	5A
GWHASIY00000005	ScHSF19	Chr5	==	transcript:TraesARI5A01G581200.1	5A
GWHASIY00000005	ScHSF12	Chr5	==	transcript:TraesARI5A01G247900.1	5A
GWHASIY00000005	ScHSF16	Chr5	==	transcript:TraesARI5A01G459700.1	5A
GWHASIY00000005	ScHSF19	Chr5	==	transcript:TraesARI5A01G579300.1	5A
GWHASIY00000005	ScHSF14	Chr5	==	transcript:TraesARI5A01G403900.1	5A
GWHASIY00000005	ScHSF13	Chr5	==	transcript:TraesARI5D01G347200.1	5D
GWHASIY00000005	ScHSF11	Chr5	==	transcript:TraesARI5D01G265100.1	5D
GWHASIY00000005	ScHSF16	Chr5	==	transcript:TraesARI5D01G485800.1	5D
GWHASIY00000005	ScHSF12	Chr5	==	transcript:TraesARI5D01G266000.1	5D
GWHASIY00000005	ScHSF14	Chr5	==	transcript:TraesARI5D01G428800.1	5D
GWHASIY00000005	ScHSF13	Chr5	==	transcript:TraesARI7A01G301500.1	7A
GWHASIY00000005	ScHSF13	Chr5	==	transcript:TraesARI7B01G562700.1	7B
GWHASIY00000005	ScHSF11	Chr5	==	transcript:TraesARI7B01G478700.1	7B
GWHASIY00000005	ScHSF12	Chr5	==	transcript:TraesARI7B01G479000.1	7B
GWHASIY00000005	ScHSF16	Chr5	==	transcript:TraesARI7B01G698600.1	7B
GWHASIY00000005	ScHSF14	Chr5	==	transcript:TraesARI7B01G641700.1	7B
GWHASIY00000005	ScHSF13	Chr5	==	transcript:TraesARI7D01G296300.1	7D
GWHASIY00000006	ScHSF22	Chr6	==	transcript:TraesARI6A01G106700.1	6A
GWHASIY00000006	ScHSF22	Chr6	==	transcript:TraesARI6B01G145300.1	6B
GWHASIY00000006	ScHSF22	Chr6	==	transcript:TraesARI6D01G104400.1	6D
GWHASIY00000007	ScHSF26	Chr7	==	transcript:TraesARI4A01G068800.1	4A
GWHASIY00000007	ScHSF25	Chr7	==	transcript:TraesARI4A01G030100.1	4A
GWHASIY00000007	ScHSF24	Chr7	==	transcript:TraesARI4A01G341100.1	4A
GWHASIY00000007	ScHSF26	Chr7	==	transcript:TraesARI4B01G257700.1	4B
GWHASIY00000007	ScHSF25	Chr7	==	transcript:TraesARI4B01G298300.1	4B
GWHASIY00000007	ScHSF26	Chr7	==	transcript:TraesARI4D01G255500.1	4D
GWHASIY00000007	ScHSF25	Chr7	==	transcript:TraesARI4D01G295300.1	4D
GWHASIY00000007	ScHSF27	Chr7	==	transcript:TraesARI5A01G328400.1	5A
GWHASIY00000007	ScHSF31	Chr7	==	transcript:TraesARI5A01G459700.1	5A
GWHASIY00000007	ScHSF27	Chr7	==	transcript:TraesARI5B01G139600.1	5B
GWHASIY00000007	ScHSF24	Chr7	==	transcript:TraesARI5D01G614200.1	5D
GWHASIY00000007	ScHSF31	Chr7	==	transcript:TraesARI5D01G485800.1	5D
GWHASIY00000007	ScHSF27	Chr7	==	transcript:TraesARI7A01G301500.1	7A
GWHASIY00000007	ScHSF27	Chr7	==	transcript:TraesARI7B01G562700.1	7B
GWHASIY00000007	ScHSF30	Chr7	==	transcript:TraesARI7B01G259700.1	7B
GWHASIY00000007	ScHSF28	Chr7	==	transcript:TraesARI7B01G265200.1	7B
GWHASIY00000007	ScHSF24	Chr7	==	transcript:TraesARI7B01G818900.1	7B
GWHASIY00000007	ScHSF27	Chr7	==	transcript:TraesARI7D01G296300.1	7D
GWHASIY00000007	ScHSF28	Chr7	==	transcript:TraesARI7D01G394300.1	7D
