# Supplementary material for: Genome-wide identification, phylogenetic and expression pattern analysis of HSF family genes in the Rye (Secale cereale L.)
Source: BMC Plant Biol. 2023 Sep 20;23:441. doi: 10.1186/s12870-023-04418-1 (PMC10510194; doi:10.1186/s12870-023-04418-1)
Supplement: Supplementary file 7 — Additional file 7. [file 12870_2023_4418_MOESM7_ESM.xlsx]

## Sheet: cis acting elements
Supplementary Table S5 Cis-regulatory elements in the promoter region of HSF genes.
Category	Cis-regulatory elements	Sequence	Number of genes	Function
0	OCT	CGCGGATC	1
0	3-AF1 binding site	TAAGAGAGGAA	1	light responsive element
0	AAGAA-motif	GAAAGAA	7
0	A-box	CCGTCC	12	cis-acting regulatory element
0	ABRE	ACGTG	14	cis-acting element involved in the abscisic acid responsiveness
Other elements	ABRE2	CCACGTGG	1
0	ABRE3a	TACGTG	5
0	ABRE4	CACGTA	5
0	ACE	CTAACGTATT	7	cis-acting element involved in light responsiveness
0	AC-I	(T/C)C(T/C)(C/T)ACC(T/C)ACC	4
0	AC-II	TCACCAACCCCC	2
0	AE-box	AGAAACTT	5	part of a module for light response
Other elements	AP-1	TGAGTTAG	1
0	ARE	AAACCA	9	cis-acting regulatory element essential for the anaerobic induction
0	as-1	TGACG	14
Other elements	AT~ABRE	TACGTGTC	1	#N/A
Other elements	AT~TATA-box	TATATAAA	7	#N/A
0	ATCT-motif	AATCTAATCC	2	part of a conserved DNA module involved in light responsiveness
0	AT-rich element	ATAGAAATCAA	1	binding site of AT-rich DNA binding protein (ATBP-1)
Other elements	AT-rich sequence	TAAAATACT	1	element for maximal elicitor-mediated activation (2copies)
0	AuxRR-core	GGTCCAT	3	cis-acting regulatory element involved in auxin responsiveness
0	Box 4	ATTAAT	5	part of a conserved DNA module involved in light responsiveness
Other elements	Box II	CCACGTGGC	1	part of a light responsive element
0	box S	AGCCACC	6
0	CAAT-box	CAAT	15
0	CAG-motif	GAAAGGCAGAC	1	part of a light response element
0	CARE	CAACTCCC	2
0	CAT-box	GCCACT	12	cis-acting regulatory element related to meristem expression
0	CCAAT-box	CAACGG	8	MYBHv1 binding site
0	CCGTCC motif	CCGTCC	12
0	CCGTCC-box	CCGTCC	12
0	CGTCA-motif	CGTCA	14	cis-acting regulatory element involved in the MeJA-responsiveness
Other elements	chs-CMA2a	TCACTTGA	1	part of a light responsive element
0	circadian	CAAAGATATC	1	cis-acting regulatory element involved in circadian control
0	CTAG-motif	ACTAGCAGAA	3
0	dOCT	CTCGGATC	2
0	DRE core	GCCGAC	9
0	DRE1	ACCGAGA	4
Other elements	E2Fb	TTTGCCGC	1
0	ERE	ATTTTAAA	4
0	F-box	CTATTCTCATT	2
0	GA-motif	ATAGATAA	1	part of a light responsive element
0	GARE-motif	TCTGTTG	3	gibberellin-responsive element
0	GATA-motif	GATAGGG	5	part of a light responsive element
0	G-box	CACGAC	15	cis-acting regulatory element involved in light responsiveness
0	GC-motif	CCCCCG	12	enhancer-like element involved in anoxic specific inducibility
0	GCN4_motif	TGAGTCA	2	cis-regulatory element involved in endosperm expression
0	GRA	CACTGGCCGCCC	2
0	GT1-motif	GGTTAAT	9	light responsive element
Other elements	GTGGC-motif	CATCGTGTGGC	2	part of a light responsive element
0	I-box	cGATAAGGCG	6	part of a light responsive element
0	L-box	ATCCCACCTAC	1	part of a light responsive element
0	LTR	CCGAAA	10	cis-acting element involved in low-temperature responsiveness
0	MBS	CAACTG	9	MYB binding site involved in drought-inducibility
0	motif I	gGTACGTGGCG	1	cis-acting regulatory element root specific
0	MRE	AACCTAA	1	MYB binding site involved in light responsiveness
0	Myb	CAACTG	13
0	MYB recognition site	CCGTTG	8
0	Myb-binding site	CAACAG	9
0	MYB-like sequence	TAACCA	8
0	MYC	CAATTG	15
0	NON	CAACGGCCACG	2
0	O2-site	GATGATGTGG	6	cis-acting regulatory element involved in zein metabolism regulation
0	P-box	CCTTTTG	4	gibberellin-responsive element
0	Pc-CMA2c	GCCCACGCA	1	part of a light responsive element
Other elements	re2f-1	GCGGGAAA	1
0	Sp1	GGGCGG	14	light responsive element
0	STRE	AGGGG	15
0	TATA	TATAAAAT	3
0	TATA-box	TATA	15	core promoter element around -30 of transcription start
0	TATC-box	TATCCCA	3	cis-acting element involved in gibberellin-responsiveness
0	TCA	TCATCTTCAT	5
0	TCA-element	CCATCTTTTT	7	cis-acting element involved in salicylic acid responsiveness
0	TCCC-motif	TCTCCCT	8	part of a light responsive element
0	TC-rich repeats	ATTCTCTAAC	4	cis-acting element involved in defense and stress responsiveness
0	TCT-motif	TCTTAC	7	part of a light responsive element
0	TGACG-motif	TGACG	14	cis-acting regulatory element involved in the MeJA-responsiveness
0	TGA-element	AACGAC	8	auxin-responsive element
0	Unnamed__1	CGTGG	14
0	Unnamed__10	TCCACGTAGA	1
0	Unnamed__12	TCCACGTAGA	1
0	Unnamed__14	TCCACGTAGA	1
0	Unnamed__16	GCTGCCCGTC	1
0	Unnamed__2	CCCCGG	10
0	Unnamed__4	CTCC	15
0	Unnamed__6	taTAAATATct	2
0	Unnamed__8	TCCACGTAGA	1
0	W box	TTGACC	12
0	WRE3	CCACCT	13
0	WUN-motif	CCATTTCAA	1

## Sheet: Details of cis acting elements
Supplementary Table S5 Cis-regulatory elements in the promoter region of HSF genes.
Gene name	Cis-regulatory elements	Sequence	position	Base number	Strand Matrix	Organism	Function
ScHSF1	box S	AGCCACC	824	7	-	Arabidopsis thaliana
ScHSF1	Myb	CAACTG	767	6	-	Arabidopsis thaliana
ScHSF1	Myb	CAACTG	1389	6	+	Arabidopsis thaliana
ScHSF1	CCGTCC motif	CCGTCC	150	6	+	Nicotiana tabacum
ScHSF1	CCGTCC motif	CCGTCC	867	6	+	Nicotiana tabacum
ScHSF1	CCGTCC motif	CCGTCC	1635	6	+	Nicotiana tabacum
ScHSF1	CCGTCC motif	CCGTCC	1639	6	+	Nicotiana tabacum
ScHSF1	CCGTCC motif	CCGTCC	1730	6	-	Nicotiana tabacum
ScHSF1	CCGTCC motif	CCGTCC	1855	6	+	Nicotiana tabacum
ScHSF1	TGACG-motif	TGACG	36	5	+	Hordeum vulgare	cis-acting regulatory element involved in the MeJA-responsiveness
ScHSF1	TGACG-motif	TGACG	747	5	-	Hordeum vulgare	cis-acting regulatory element involved in the MeJA-responsiveness
ScHSF1	TGACG-motif	TGACG	1309	5	-	Hordeum vulgare	cis-acting regulatory element involved in the MeJA-responsiveness
ScHSF1	MBS	CAACTG	767	6	-	Arabidopsis thaliana	MYB binding site involved in drought-inducibility
ScHSF1	MBS	CAACTG	1389	6	+	Arabidopsis thaliana	MYB binding site involved in drought-inducibility
ScHSF1	CAT-box	GCCACT	504	6	+	Arabidopsis thaliana	cis-acting regulatory element related to meristem expression
ScHSF1	CAT-box	GCCACT	672	6	-	Arabidopsis thaliana	cis-acting regulatory element related to meristem expression
ScHSF1	CAT-box	GCCACT	1590	6	+	Arabidopsis thaliana	cis-acting regulatory element related to meristem expression
ScHSF1	CAT-box	GCCACT	1754	6	+	Arabidopsis thaliana	cis-acting regulatory element related to meristem expression
ScHSF1	TATA-box	TATA	252	4	+	Arabidopsis thaliana	core promoter element around -30 of transcription start
ScHSF1	TATA-box	ATATAT	455	6	+	Brassica napus	core promoter element around -30 of transcription start
ScHSF1	TATA-box	TATA	456	4	+	Arabidopsis thaliana	core promoter element around -30 of transcription start
ScHSF1	TATA-box	TATATTTATATTT	466	12	+	Avena sativa	core promoter element around -30 of transcription start
ScHSF1	TATA-box	taTATAAAtc	468	9	-	Arabidopsis thaliana	core promoter element around -30 of transcription start
ScHSF1	TATA-box	TATAAAT	469	7	-	Brassica juncea	core promoter element around -30 of transcription start
ScHSF1	TATA-box	TATAAA	470	6	-	Helianthus annuus	core promoter element around -30 of transcription start
ScHSF1	TATA-box	TATAA	471	5	-	Arabidopsis thaliana	core promoter element around -30 of transcription start
ScHSF1	TATA-box	TATA	472	4	+	Arabidopsis thaliana	core promoter element around -30 of transcription start
ScHSF1	TATA-box	TATTTAAA	474	8	+	Arabidopsis thaliana	core promoter element around -30 of transcription start
ScHSF1	TATA-box	TATAAAT	577	7	-	Brassica juncea	core promoter element around -30 of transcription start
ScHSF1	TATA-box	TATAAA	578	6	-	Helianthus annuus	core promoter element around -30 of transcription start
ScHSF1	TATA-box	TATAA	579	5	-	Arabidopsis thaliana	core promoter element around -30 of transcription start
ScHSF1	TATA-box	TATA	580	4	+	Arabidopsis thaliana	core promoter element around -30 of transcription start
ScHSF1	TATA-box	TATTTAAA	640	8	-	Arabidopsis thaliana	core promoter element around -30 of transcription start
ScHSF1	TATA-box	TATA	1180	4	-	Arabidopsis thaliana	core promoter element around -30 of transcription start
ScHSF1	TATA-box	ATATAA	1223	6	+	Brassica oleracea	core promoter element around -30 of transcription start
ScHSF1	TATA-box	TATA	1224	4	-	Arabidopsis thaliana	core promoter element around -30 of transcription start
ScHSF1	TATA-box	TATAAAA	1264	7	-	Pisum sativum	core promoter element around -30 of transcription start
ScHSF1	TATA-box	TATAAA	1265	6	-	Helianthus annuus	core promoter element around -30 of transcription start
ScHSF1	TATA-box	TATAA	1266	5	-	Arabidopsis thaliana	core promoter element around -30 of transcription start
ScHSF1	TATA-box	TATA	1267	4	-	Arabidopsis thaliana	core promoter element around -30 of transcription start
ScHSF1	TATA-box	TACAAAA	1376	7	+	Oryza sativa	core promoter element around -30 of transcription start
ScHSF1	Sp1	GGGCGG	1763	6	-	Oryza sativa	light responsive element
ScHSF1	Sp1	GGGCGG	1776	6	-	Oryza sativa	light responsive element
ScHSF1	MYB recognition site	CCGTTG	919	6	-	Arabidopsis thaliana
ScHSF1	MYB recognition site	CCGTTG	1525	6	+	Arabidopsis thaliana
ScHSF1	CCAAT-box	CAACGG	919	6	+	Hordeum vulgare	MYBHv1 binding site
ScHSF1	CCAAT-box	CAACGG	1525	6	-	Hordeum vulgare	MYBHv1 binding site
ScHSF1	LTR	CCGAAA	1859	6	+	Hordeum vulgare	cis-acting element involved in low-temperature responsiveness
ScHSF1	CAAT-box	CAAT	283	4	-	Nicotiana glutinosa
ScHSF1	CAAT-box	CAAT	296	4	-	Nicotiana glutinosa
ScHSF1	CAAT-box	CAAT	368	4	+	Nicotiana glutinosa
ScHSF1	CAAT-box	CAAT	370	4	-	Nicotiana glutinosa
ScHSF1	CAAT-box	CAAT	413	4	+	Nicotiana glutinosa
ScHSF1	CAAT-box	CAAT	417	4	-	Nicotiana glutinosa
ScHSF1	CAAT-box	CCAAT	530	5	-	Arabidopsis thaliana	common cis-acting element in promoter and enhancer regions
ScHSF1	CAAT-box	CAAAT	540	5	+	Pisum sativum	common cis-acting element in promoter and enhancer regions
ScHSF1	CAAT-box	CAAT	588	4	-	Nicotiana glutinosa
ScHSF1	CAAT-box	CAAAT	611	5	-	Pisum sativum	common cis-acting element in promoter and enhancer regions
ScHSF1	CAAT-box	CAAAT	628	5	-	Pisum sativum	common cis-acting element in promoter and enhancer regions
ScHSF1	CAAT-box	CAAT	647	4	-	Nicotiana glutinosa
ScHSF1	CAAT-box	CCAAT	652	5	-	Arabidopsis thaliana	common cis-acting element in promoter and enhancer regions
ScHSF1	CAAT-box	CAAT	677	4	+	Nicotiana glutinosa
ScHSF1	CAAT-box	CAAAT	679	5	-	Pisum sativum	common cis-acting element in promoter and enhancer regions
ScHSF1	CAAT-box	CAAAT	940	5	-	Pisum sativum	common cis-acting element in promoter and enhancer regions
ScHSF1	CAAT-box	CAAT	1122	4	+	Nicotiana glutinosa
ScHSF1	CAAT-box	CAAT	1194	4	+	Nicotiana glutinosa
ScHSF1	CAAT-box	CAAT	1316	4	-	Nicotiana glutinosa
ScHSF1	CAAT-box	CAAT	1382	4	-	Nicotiana glutinosa
ScHSF1	GT1-motif	GGTTAAT	483	7	+	Avena sativa	light responsive element
ScHSF1	MYC	CAATTG	368	6	+	Arabidopsis thaliana
ScHSF1	MYC	CATGTG	974	6	+	Arabidopsis thaliana
ScHSF1	MYC	CATGTG	1401	6	+	Arabidopsis thaliana
ScHSF1	MYB	CAACCA	157	6	+	Arabidopsis thaliana
ScHSF1	MYB	TAACCA	482	6	-	Arabidopsis thaliana
ScHSF1	MYB	CAACAG	497	6	-	Arabidopsis thaliana
ScHSF1	MYB	CAACCA	1624	6	+	Arabidopsis thaliana
ScHSF1	MYB	CAACCA	1892	6	-	Arabidopsis thaliana
ScHSF1	MYB-like sequence	TAACCA	482	6	-	Arabidopsis thaliana
ScHSF1	CGTCA-motif	CGTCA	36	5	-	Hordeum vulgare	cis-acting regulatory element involved in the MeJA-responsiveness
ScHSF1	CGTCA-motif	CGTCA	747	5	+	Hordeum vulgare	cis-acting regulatory element involved in the MeJA-responsiveness
ScHSF1	CGTCA-motif	CGTCA	1309	5	+	Hordeum vulgare	cis-acting regulatory element involved in the MeJA-responsiveness
ScHSF1	TGA-element	AACGAC	1166	6	-	Brassica oleracea	auxin-responsive element
ScHSF1	ERE	ATTTTAAA	638	8	+	Nicotiana glutinos
ScHSF1	ERE	ATTTTAAA	1234	8	-	Nicotiana glutinos
ScHSF1	Unnamed__4	CTCC	6	4	+	Petroselinum hortense
ScHSF1	Unnamed__4	CTCC	79	4	-	Petroselinum hortense
ScHSF1	Unnamed__4	CTCC	167	4	-	Petroselinum hortense
ScHSF1	Unnamed__4	CTCC	238	4	-	Petroselinum hortense
ScHSF1	Unnamed__4	CTCC	720	4	-	Petroselinum hortense
ScHSF1	Unnamed__4	CTCC	829	4	+	Petroselinum hortense
ScHSF1	Unnamed__4	CTCC	1105	4	+	Petroselinum hortense
ScHSF1	Unnamed__4	CTCC	1707	4	+	Petroselinum hortense
ScHSF1	Unnamed__4	CTCC	1882	4	-	Petroselinum hortense
ScHSF1	Myb-binding site	CAACAG	497	6	-	Nicotiana tabacum
ScHSF1	AT-rich sequence	TAAAATACT	1236	9	+	Pisum sativum	element for maximal elicitor-mediated activation (2copies)
ScHSF1	AC-I	(T/C)C(T/C)(C/T)ACC(T/C)ACC	1987	9	-	Phaseolus vulgaris
ScHSF1	G-box	CACGAC	10	6	+	Zea mays	cis-acting regulatory element involved in light responsiveness
ScHSF1	G-box	CACGAC	274	6	-	Zea mays	cis-acting regulatory element involved in light responsiveness
ScHSF1	G-box	CACGTC	899	6	-	Zea mays	cis-acting regulatory element involved in light responsiveness
ScHSF1	G-box	CACGAC	1065	6	+	Zea mays	cis-acting regulatory element involved in light responsiveness
ScHSF1	CCGTCC-box	CCGTCC	150	6	+	Petroselinum hortense
ScHSF1	CCGTCC-box	CCGTCC	867	6	+	Petroselinum hortense
ScHSF1	CCGTCC-box	CCGTCC	1635	6	+	Petroselinum hortense
ScHSF1	CCGTCC-box	CCGTCC	1639	6	+	Petroselinum hortense
ScHSF1	CCGTCC-box	CCGTCC	1730	6	-	Petroselinum hortense
ScHSF1	CCGTCC-box	CCGTCC	1855	6	+	Petroselinum hortense
ScHSF1	P-box	CCTTTTG	431	7	-	Oryza sativa	gibberellin-responsive element
ScHSF1	P-box	CCTTTTG	446	7	-	Oryza sativa	gibberellin-responsive element
ScHSF1	A-box	CCGTCC	150	6	+	Petroselinum crispum	cis-acting regulatory element
ScHSF1	A-box	CCGTCC	867	6	+	Petroselinum crispum	cis-acting regulatory element
ScHSF1	A-box	CCGTCC	1635	6	+	Petroselinum crispum	cis-acting regulatory element
ScHSF1	A-box	CCGTCC	1639	6	+	Petroselinum crispum	cis-acting regulatory element
ScHSF1	A-box	CCGTCC	1730	6	-	Petroselinum crispum	cis-acting regulatory element
ScHSF1	A-box	CCGTCC	1855	6	+	Petroselinum crispum	cis-acting regulatory element
ScHSF1	ABRE	ACGTG	900	5	+	Arabidopsis thaliana	cis-acting element involved in the abscisic acid responsiveness
ScHSF1	ABRE	GCCGCGTGGC	1658	9	-	Oryza sativa	cis-acting element involved in the abscisic acid responsiveness
ScHSF1	GCN4_motif	TGAGTCA	1367	7	-	Oryza sativa	cis-regulatory element involved in endosperm expression
ScHSF1	W box	TTGACC	537	6	-	Arabidopsis thaliana
ScHSF1	TCT-motif	TCTTAC	84	6	-	Arabidopsis thaliana	part of a light responsive element
ScHSF1	GC-motif	CCCCCG	95	6	-	Zea mays	enhancer-like element involved in anoxic specific inducibility
ScHSF1	GC-motif	CCCCCG	864	6	+	Zea mays	enhancer-like element involved in anoxic specific inducibility
ScHSF1	GC-motif	CCCCCG	1767	6	+	Zea mays	enhancer-like element involved in anoxic specific inducibility
ScHSF1	STRE	AGGGG	125	5	+	Arabidopsis thaliana
ScHSF1	STRE	AGGGG	164	5	+	Arabidopsis thaliana
ScHSF1	WRE3	CCACCT	71	6	-	Pisum sativum
ScHSF1	WRE3	CCACCT	423	6	-	Pisum sativum
ScHSF1	WRE3	CCACCT	1172	6	-	Pisum sativum
ScHSF1	WRE3	CCACCT	1990	6	-	Pisum sativum
ScHSF1	dOCT	CTCGGATC	945	8	+	Zea mays
ScHSF1	dOCT	CTCGGATC	1904	8	-	Zea mays
ScHSF1	AAGAA-motif	GAAAGAA	994	7	-	Avena sativa
ScHSF1	AAGAA-motif	GAAAGAA	1801	7	-	Avena sativa
ScHSF1	AAGAA-motif	GAAAGAA	1805	7	-	Avena sativa
ScHSF1	AAGAA-motif	gGTAAAGAAA	1808	10	-	Avena sativa
ScHSF1	AAGAA-motif	GAAAGAA	1943	7	-	Avena sativa
ScHSF1	as-1	TGACG	36	5	+	Arabidopsis thaliana
ScHSF1	as-1	TGACG	747	5	-	Arabidopsis thaliana
ScHSF1	as-1	TGACG	1309	5	-	Arabidopsis thaliana
ScHSF1	Unnamed__1	CGTGG	9	5	-	Zea mays
ScHSF1	Unnamed__1	CGTGG	1533	5	-	Zea mays
ScHSF1	Unnamed__1	CGTGG	1659	5	-	Zea mays
ScHSF1	Box 4	ATTAAT	511	6	+	Petroselinum crispum	part of a conserved DNA module involved in light responsiveness
ScHSF1	Box 4	ATTAAT	1270	6	-	Petroselinum crispum	part of a conserved DNA module involved in light responsiveness
ScHSF13	TGACG-motif	TGACG	443	5	+	Hordeum vulgare	cis-acting regulatory element involved in the MeJA-responsiveness
ScHSF13	TGACG-motif	TGACG	610	5	+	Hordeum vulgare	cis-acting regulatory element involved in the MeJA-responsiveness
ScHSF13	DRE core	GCCGAC	240	6	-	Arabidopsis thaliana
ScHSF13	CCGTCC motif	CCGTCC	171	6	+	Nicotiana tabacum
ScHSF13	CCGTCC motif	CCGTCC	1457	6	+	Nicotiana tabacum
ScHSF13	CCGTCC motif	CCGTCC	1619	6	+	Nicotiana tabacum
ScHSF13	CAT-box	GCCACT	75	6	+	Arabidopsis thaliana	cis-acting regulatory element related to meristem expression
ScHSF13	CAT-box	GCCACT	274	6	-	Arabidopsis thaliana	cis-acting regulatory element related to meristem expression
ScHSF13	TATA-box	TATA	950	4	+	Arabidopsis thaliana	core promoter element around -30 of transcription start
ScHSF13	TATA-box	TACAAAA	1075	7	+	Oryza sativa	core promoter element around -30 of transcription start
ScHSF13	TATA-box	TATA	1156	4	-	Arabidopsis thaliana	core promoter element around -30 of transcription start
ScHSF13	TATA-box	TATA	1850	4	-	Arabidopsis thaliana	core promoter element around -30 of transcription start
ScHSF13	Sp1	GGGCGG	110	6	-	Oryza sativa	light responsive element
ScHSF13	DRE1	ACCGAGA	1715	7	-	Zea mays
ScHSF13	CAAT-box	CAAAT	4	5	-	Pisum sativum	common cis-acting element in promoter and enhancer regions
ScHSF13	CAAT-box	CAAT	267	4	-	Nicotiana glutinosa
ScHSF13	CAAT-box	CAAAT	366	5	-	Pisum sativum	common cis-acting element in promoter and enhancer regions
ScHSF13	CAAT-box	CAAT	426	4	-	Nicotiana glutinosa
ScHSF13	CAAT-box	CAAT	794	4	+	Nicotiana glutinosa
ScHSF13	CAAT-box	CAAAT	842	5	+	Pisum sativum	common cis-acting element in promoter and enhancer regions
ScHSF13	CAAT-box	CAAAT	879	5	-	Pisum sativum	common cis-acting element in promoter and enhancer regions
ScHSF13	CAAT-box	CAAAT	908	5	+	Pisum sativum	common cis-acting element in promoter and enhancer regions
ScHSF13	CAAT-box	CAAAT	946	5	+	Pisum sativum	common cis-acting element in promoter and enhancer regions
ScHSF13	CAAT-box	CAAAT	958	5	-	Pisum sativum	common cis-acting element in promoter and enhancer regions
ScHSF13	CAAT-box	CAAT	1057	4	-	Nicotiana glutinosa
ScHSF13	CAAT-box	CAAAT	1171	5	+	Pisum sativum	common cis-acting element in promoter and enhancer regions
ScHSF13	CAAT-box	CAAT	1174	4	-	Nicotiana glutinosa
ScHSF13	CAAT-box	CAAAT	1272	5	+	Pisum sativum	common cis-acting element in promoter and enhancer regions
ScHSF13	CAAT-box	CAAT	1367	4	+	Nicotiana glutinosa
ScHSF13	CAAT-box	CAAAT	1593	5	+	Pisum sativum	common cis-acting element in promoter and enhancer regions
ScHSF13	CAAT-box	CAAT	1810	4	-	Nicotiana glutinosa
ScHSF13	Unnamed__10	TCCACGTAGA	309	9	+	Zea mays
ScHSF13	MYC	CATTTG	3	6	+	Arabidopsis thaliana
ScHSF13	MYC	CATTTG	365	6	+	Arabidopsis thaliana
ScHSF13	MYC	CATTTG	842	6	-	Arabidopsis thaliana
ScHSF13	ARE	AAACCA	1262	6	+	Zea mays	cis-acting regulatory element essential for the anaerobic induction
ScHSF13	MYB recognition site	CCGTTG	920	6	+	Arabidopsis thaliana
ScHSF13	MYB recognition site	CCGTTG	1842	6	+	Arabidopsis thaliana
ScHSF13	Unnamed__2	CCCCGG	1548	6	+	Zea mays
ScHSF13	Unnamed__2	CCCCGG	1955	6	+	Zea mays
ScHSF13	LTR	CCGAAA	281	6	-	Hordeum vulgare	cis-acting element involved in low-temperature responsiveness
ScHSF13	CCAAT-box	CAACGG	920	6	-	Hordeum vulgare	MYBHv1 binding site
ScHSF13	CCAAT-box	CAACGG	1842	6	-	Hordeum vulgare	MYBHv1 binding site
ScHSF13	OCT	CGCGGATC	62	8	-	Zea mays
ScHSF13	G-box	CACGTG	1448	6	-	Arabidopsis thaliana	cis-acting regulatory element involved in light responsiveness
ScHSF13	G-box	CACGAC	1735	6	-	Zea mays	cis-acting regulatory element involved in light responsiveness
ScHSF13	ATCT-motif	AATCTAATCC	1416	9	+	Pisum sativum	part of a conserved DNA module involved in light responsiveness
ScHSF13	CGTCA-motif	CGTCA	443	5	-	Hordeum vulgare	cis-acting regulatory element involved in the MeJA-responsiveness
ScHSF13	CGTCA-motif	CGTCA	610	5	-	Hordeum vulgare	cis-acting regulatory element involved in the MeJA-responsiveness
ScHSF13	Unnamed__14	TCCACGTAGA	309	9	+	Zea mays
ScHSF13	Unnamed__4	CTCC	191	4	-	Petroselinum hortense
ScHSF13	Unnamed__4	CTCC	236	4	+	Petroselinum hortense
ScHSF13	Unnamed__4	CTCC	308	4	+	Petroselinum hortense
ScHSF13	Unnamed__4	CTCC	338	4	-	Petroselinum hortense
ScHSF13	Unnamed__4	CTCC	377	4	-	Petroselinum hortense
ScHSF13	Unnamed__4	CTCC	380	4	-	Petroselinum hortense
ScHSF13	Unnamed__4	CTCC	386	4	-	Petroselinum hortense
ScHSF13	Unnamed__4	CTCC	389	4	-	Petroselinum hortense
ScHSF13	Unnamed__4	CTCC	392	4	-	Petroselinum hortense
ScHSF13	Unnamed__4	CTCC	395	4	-	Petroselinum hortense
ScHSF13	Unnamed__4	CTCC	398	4	-	Petroselinum hortense
ScHSF13	Unnamed__4	CTCC	473	4	-	Petroselinum hortense
ScHSF13	Unnamed__4	CTCC	482	4	-	Petroselinum hortense
ScHSF13	Unnamed__4	CTCC	551	4	-	Petroselinum hortense
ScHSF13	Unnamed__4	CTCC	554	4	-	Petroselinum hortense
ScHSF13	Unnamed__4	CTCC	557	4	-	Petroselinum hortense
ScHSF13	Unnamed__4	CTCC	619	4	-	Petroselinum hortense
ScHSF13	Unnamed__4	CTCC	649	4	-	Petroselinum hortense
ScHSF13	Unnamed__4	CTCC	652	4	-	Petroselinum hortense
ScHSF13	Unnamed__4	CTCC	661	4	-	Petroselinum hortense
ScHSF13	Unnamed__4	CTCC	699	4	-	Petroselinum hortense
ScHSF13	Unnamed__4	CTCC	726	4	-	Petroselinum hortense
ScHSF13	Unnamed__4	CTCC	729	4	-	Petroselinum hortense
ScHSF13	Unnamed__4	CTCC	773	4	-	Petroselinum hortense
ScHSF13	Unnamed__4	CTCC	905	4	+	Petroselinum hortense
ScHSF13	Unnamed__4	CTCC	1454	4	+	Petroselinum hortense
ScHSF13	Unnamed__4	CTCC	1799	4	+	Petroselinum hortense
ScHSF13	Unnamed__4	CTCC	1833	4	+	Petroselinum hortense
ScHSF13	Unnamed__4	CTCC	1836	4	+	Petroselinum hortense
ScHSF13	Unnamed__4	CTCC	1926	4	+	Petroselinum hortense
ScHSF13	Unnamed__4	CTCC	1986	4	-	Petroselinum hortense
ScHSF13	GC-motif	CCCCCG	1547	6	+	Zea mays	enhancer-like element involved in anoxic specific inducibility
ScHSF13	GC-motif	CCCCCG	1700	6	+	Zea mays	enhancer-like element involved in anoxic specific inducibility
ScHSF13	Unnamed__12	TCCACGTAGA	309	9	+	Zea mays
ScHSF13	STRE	AGGGG	581	5	-	Arabidopsis thaliana
ScHSF13	STRE	AGGGG	621	5	+	Arabidopsis thaliana
ScHSF13	STRE	AGGGG	1401	5	-	Arabidopsis thaliana
ScHSF13	STRE	AGGGG	1977	5	+	Arabidopsis thaliana
ScHSF13	WRE3	CCACCT	1916	6	-	Pisum sativum
ScHSF13	as-1	TGACG	443	5	+	Arabidopsis thaliana
ScHSF13	as-1	TGACG	610	5	+	Arabidopsis thaliana
ScHSF13	F-box	CTATTCTCATT	418	10	+	Lycopersicon esculentum
ScHSF13	Unnamed__8	TCCACGTAGA	309	9	+	Zea mays
ScHSF13	Unnamed__1	CGTGG	96	5	-	Zea mays
ScHSF13	Unnamed__1	CGTGG	310	5	-	Zea mays
ScHSF13	Unnamed__1	CGTGG	1085	5	+	Zea mays
ScHSF13	Unnamed__1	CGTGG	1556	5	-	Zea mays
ScHSF13	CCGTCC-box	CCGTCC	171	6	+	Petroselinum hortense
ScHSF13	CCGTCC-box	CCGTCC	1457	6	+	Petroselinum hortense
ScHSF13	CCGTCC-box	CCGTCC	1619	6	+	Petroselinum hortense
ScHSF13	AE-box	AGAAACTT	1525	8	-	Arabidopsis thaliana	part of a module for light response
ScHSF13	ABRE	ACGTG	1110	5	-	Arabidopsis thaliana	cis-acting element involved in the abscisic acid responsiveness
ScHSF13	ABRE	CGCACGTGTC	1446	9	-	Hordeum vulgare	cis-acting element involved in the abscisic acid responsiveness
ScHSF13	ABRE	CACGTG	1448	6	-	Arabidopsis thaliana	cis-acting element involved in the abscisic acid responsiveness
ScHSF13	ABRE	ACGTG	1449	5	+	Arabidopsis thaliana	cis-acting element involved in the abscisic acid responsiveness
ScHSF13	ABRE	GCCGCGTGGC	1663	9	-	Oryza sativa	cis-acting element involved in the abscisic acid responsiveness
ScHSF13	A-box	CCGTCC	171	6	+	Petroselinum crispum	cis-acting regulatory element
ScHSF13	A-box	CCGTCC	1457	6	+	Petroselinum crispum	cis-acting regulatory element
ScHSF13	A-box	CCGTCC	1619	6	+	Petroselinum crispum	cis-acting regulatory element
ScHSF13	G-Box	CACGTT	1110	6	+	Pisum sativum	cis-acting regulatory element involved in light responsiveness
ScHSF13	G-Box	CACGTG	1448	6	-	Pisum sativum	cis-acting regulatory element involved in light responsiveness
ScHSF15	Unnamed__6	taTAAATATct	24	10	-	Zea mays
ScHSF15	ABRE3a	TACGTG	928	6	+	Zea mays
ScHSF15	ABRE3a	TACGTG	1219	6	+	Zea mays
ScHSF15	CGTCA-motif	CGTCA	705	5	+	Hordeum vulgare	cis-acting regulatory element involved in the MeJA-responsiveness
ScHSF15	CGTCA-motif	CGTCA	1631	5	+	Hordeum vulgare	cis-acting regulatory element involved in the MeJA-responsiveness
ScHSF15	CGTCA-motif	CGTCA	1881	5	+	Hordeum vulgare	cis-acting regulatory element involved in the MeJA-responsiveness
ScHSF15	TGA-element	AACGAC	374	6	+	Brassica oleracea	auxin-responsive element
ScHSF15	TGA-element	AACGAC	1990	6	-	Brassica oleracea	auxin-responsive element
ScHSF15	AC-II	TCACCAACCCCC	1310	11	-	Populus tremuloides
ScHSF15	TCA	TCATCTTCAT	429	9	+	Pisum sativum
ScHSF15	Unnamed__4	CTCC	419	4	+	Petroselinum hortense
ScHSF15	Unnamed__4	CTCC	715	4	+	Petroselinum hortense
ScHSF15	Unnamed__4	CTCC	777	4	+	Petroselinum hortense
ScHSF15	Unnamed__4	CTCC	798	4	+	Petroselinum hortense
ScHSF15	Unnamed__4	CTCC	813	4	+	Petroselinum hortense
ScHSF15	Unnamed__4	CTCC	1214	4	+	Petroselinum hortense
ScHSF15	Unnamed__4	CTCC	1225	4	+	Petroselinum hortense
ScHSF15	Unnamed__4	CTCC	1273	4	+	Petroselinum hortense
ScHSF15	Unnamed__4	CTCC	1432	4	+	Petroselinum hortense
ScHSF15	Unnamed__4	CTCC	1578	4	+	Petroselinum hortense
ScHSF15	Unnamed__4	CTCC	1640	4	-	Petroselinum hortense
ScHSF15	Unnamed__4	CTCC	1657	4	-	Petroselinum hortense
ScHSF15	Unnamed__4	CTCC	1665	4	-	Petroselinum hortense
ScHSF15	Unnamed__4	CTCC	1839	4	-	Petroselinum hortense
ScHSF15	Unnamed__4	CTCC	1846	4	-	Petroselinum hortense
ScHSF15	Myb-binding site	CAACAG	997	6	-	Nicotiana tabacum
ScHSF15	G-box	CACGAC	673	6	-	Zea mays	cis-acting regulatory element involved in light responsiveness
ScHSF15	G-box	CACGTC	703	6	+	Zea mays	cis-acting regulatory element involved in light responsiveness
ScHSF15	G-box	TACGTG	928	6	+	Arabidopsis thaliana	cis-acting regulatory element involved in light responsiveness
ScHSF15	G-box	CACGTC	1036	6	-	Zea mays	cis-acting regulatory element involved in light responsiveness
ScHSF15	G-box	CACGTC	1186	6	+	Zea mays	cis-acting regulatory element involved in light responsiveness
ScHSF15	G-box	TACGTG	1219	6	+	Arabidopsis thaliana	cis-acting regulatory element involved in light responsiveness
ScHSF15	ABRE4	CACGTA	928	6	-	Zea mays
ScHSF15	ABRE4	CACGTA	1219	6	-	Zea mays
ScHSF15	A-box	CCGTCC	1296	6	+	Petroselinum crispum	cis-acting regulatory element
ScHSF15	ABRE	GCAACGTGTC	617	9	+	Hordeum vulgare	cis-acting element involved in the abscisic acid responsiveness
ScHSF15	ABRE	ACGTG	703	5	-	Arabidopsis thaliana	cis-acting element involved in the abscisic acid responsiveness
ScHSF15	ABRE	ACGTG	929	5	+	Arabidopsis thaliana	cis-acting element involved in the abscisic acid responsiveness
ScHSF15	ABRE	ACGTG	1037	5	+	Arabidopsis thaliana	cis-acting element involved in the abscisic acid responsiveness
ScHSF15	ABRE	ACGTG	1186	5	-	Arabidopsis thaliana	cis-acting element involved in the abscisic acid responsiveness
ScHSF15	ABRE	ACGTG	1220	5	+	Arabidopsis thaliana	cis-acting element involved in the abscisic acid responsiveness
ScHSF15	CCGTCC-box	CCGTCC	1296	6	+	Petroselinum hortense
ScHSF15	AE-box	AGAAACTT	1815	8	+	Arabidopsis thaliana	part of a module for light response
ScHSF15	Myc	TCTCTTA	310	7	+	Arabidopsis thaliana
ScHSF15	W box	TTGACC	1681	6	-	Arabidopsis thaliana
ScHSF15	WRE3	CCACCT	76	6	-	Pisum sativum
ScHSF15	WRE3	CCACCT	626	6	+	Pisum sativum
ScHSF15	STRE	AGGGG	1309	5	+	Arabidopsis thaliana
ScHSF15	STRE	AGGGG	1608	5	-	Arabidopsis thaliana
ScHSF15	STRE	AGGGG	1671	5	-	Arabidopsis thaliana
ScHSF15	STRE	AGGGG	1747	5	-	Arabidopsis thaliana
ScHSF15	STRE	AGGGG	1759	5	-	Arabidopsis thaliana
ScHSF15	STRE	AGGGG	1956	5	-	Arabidopsis thaliana
ScHSF15	dOCT	CTCGGATC	1266	8	+	Zea mays
ScHSF15	AAGAA-motif	GAAAGAA	1903	7	-	Avena sativa
ScHSF15	TCT-motif	TCTTAC	577	6	+	Arabidopsis thaliana	part of a light responsive element
ScHSF15	Unnamed__1	CGTGG	702	5	-	Zea mays
ScHSF15	Unnamed__1	CGTGG	1780	5	+	Zea mays
ScHSF15	as-1	TGACG	705	5	-	Arabidopsis thaliana
ScHSF15	as-1	TGACG	1631	5	-	Arabidopsis thaliana
ScHSF15	as-1	TGACG	1881	5	-	Arabidopsis thaliana
ScHSF15	CAT-box	GCCACT	773	6	+	Arabidopsis thaliana	cis-acting regulatory element related to meristem expression
ScHSF15	AT~TATA-box	TATATA	1144	6	-	Arabidopsis thaliana
ScHSF15	TGACG-motif	TGACG	705	5	-	Hordeum vulgare	cis-acting regulatory element involved in the MeJA-responsiveness
ScHSF15	TGACG-motif	TGACG	1631	5	-	Hordeum vulgare	cis-acting regulatory element involved in the MeJA-responsiveness
ScHSF15	TGACG-motif	TGACG	1881	5	-	Hordeum vulgare	cis-acting regulatory element involved in the MeJA-responsiveness
ScHSF15	CCGTCC motif	CCGTCC	1296	6	+	Nicotiana tabacum
ScHSF15	TATA-box	TATAAAA	11	7	-	Pisum sativum	core promoter element around -30 of transcription start
ScHSF15	TATA-box	TATAAA	12	6	-	Helianthus annuus	core promoter element around -30 of transcription start
ScHSF15	TATA-box	TATAA	13	5	-	Arabidopsis thaliana	core promoter element around -30 of transcription start
ScHSF15	TATA-box	TATA	14	4	+	Arabidopsis thaliana	core promoter element around -30 of transcription start
ScHSF15	TATA-box	TATA	91	4	+	Arabidopsis thaliana	core promoter element around -30 of transcription start
ScHSF15	TATA-box	TATA	193	4	+	Arabidopsis thaliana	core promoter element around -30 of transcription start
ScHSF15	TATA-box	TACAAAA	221	7	-	Oryza sativa	core promoter element around -30 of transcription start
ScHSF15	TATA-box	TATAAAT	297	7	-	Brassica juncea	core promoter element around -30 of transcription start
ScHSF15	TATA-box	TATAAA	298	6	-	Helianthus annuus	core promoter element around -30 of transcription start
ScHSF15	TATA-box	TATAA	299	5	-	Arabidopsis thaliana	core promoter element around -30 of transcription start
ScHSF15	TATA-box	TATA	300	4	+	Arabidopsis thaliana	core promoter element around -30 of transcription start
ScHSF15	TATA-box	taTATAAAtc	358	9	-	Arabidopsis thaliana	core promoter element around -30 of transcription start
ScHSF15	TATA-box	TATACA	362	6	-	Helianthus annuus	core promoter element around -30 of transcription start
ScHSF15	TATA-box	TATA	364	4	+	Arabidopsis thaliana	core promoter element around -30 of transcription start
ScHSF15	TATA-box	TACAAAA	650	7	+	Oryza sativa	core promoter element around -30 of transcription start
ScHSF15	TATA-box	ATTATA	1091	6	+	Brassica napus	core promoter element around -30 of transcription start
ScHSF15	TATA-box	TATAA	1092	5	-	Arabidopsis thaliana	core promoter element around -30 of transcription start
ScHSF15	TATA-box	TATA	1093	4	-	Arabidopsis thaliana	core promoter element around -30 of transcription start
ScHSF15	TATA-box	TATATA	1144	6	-	Arabidopsis thaliana	core promoter element around -30 of transcription start
ScHSF15	TATA-box	TATA	1146	4	-	Arabidopsis thaliana	core promoter element around -30 of transcription start
ScHSF15	Sp1	GGGCGG	892	6	-	Oryza sativa	light responsive element
ScHSF15	I-box	cGATAAGGCG	944	9	-	Zea mays	part of a light responsive element
ScHSF15	MYB recognition site	CCGTTG	804	6	+	Arabidopsis thaliana
ScHSF15	Unnamed__2	CCCCGG	779	6	-	Zea mays
ScHSF15	ARE	AAACCA	322	6	+	Zea mays	cis-acting regulatory element essential for the anaerobic induction
ScHSF15	CCAAT-box	CAACGG	804	6	-	Hordeum vulgare	MYBHv1 binding site
ScHSF15	LTR	CCGAAA	1042	6	-	Hordeum vulgare	cis-acting element involved in low-temperature responsiveness
ScHSF15	GT1-motif	GGTTAA	396	6	+	Arabidopsis thaliana	light responsive element
ScHSF15	CAAT-box	CAAAT	64	5	-	Pisum sativum	common cis-acting element in promoter and enhancer regions
ScHSF15	CAAT-box	CAAT	295	4	+	Nicotiana glutinosa
ScHSF15	CAAT-box	CAAT	336	4	+	Nicotiana glutinosa
ScHSF15	CAAT-box	CAAAT	359	5	-	Pisum sativum	common cis-acting element in promoter and enhancer regions
ScHSF15	CAAT-box	CAAT	368	4	+	Nicotiana glutinosa
ScHSF15	CAAT-box	CAAAT	500	5	-	Pisum sativum	common cis-acting element in promoter and enhancer regions
ScHSF15	CAAT-box	CCAAT	529	5	+	Arabidopsis thaliana	common cis-acting element in promoter and enhancer regions
ScHSF15	CAAT-box	CAAT	530	4	+	Nicotiana glutinosa
ScHSF15	CAAT-box	CCAAT	535	5	+	Arabidopsis thaliana	common cis-acting element in promoter and enhancer regions
ScHSF15	CAAT-box	CAAT	536	4	+	Nicotiana glutinosa
ScHSF15	CAAT-box	CAAT	558	4	+	Nicotiana glutinosa
ScHSF15	CAAT-box	CCAAT	601	5	+	Arabidopsis thaliana	common cis-acting element in promoter and enhancer regions
ScHSF15	CAAT-box	CAAT	602	4	+	Nicotiana glutinosa
ScHSF15	CAAT-box	CAAT	694	4	+	Nicotiana glutinosa
ScHSF15	CAAT-box	CCCAATTT	1004	8	+	Arabidopsis thaliana	common cis-acting element in promoter and enhancer regions
ScHSF15	CAAT-box	CCAAT	1005	5	+	Arabidopsis thaliana	common cis-acting element in promoter and enhancer regions
ScHSF15	CAAT-box	CAAT	1006	4	+	Nicotiana glutinosa
ScHSF15	CAAT-box	CAAAT	1056	5	+	Pisum sativum	common cis-acting element in promoter and enhancer regions
ScHSF15	CAAT-box	CAAAT	1112	5	+	Pisum sativum	common cis-acting element in promoter and enhancer regions
ScHSF15	CAAT-box	CAAAT	1157	5	+	Pisum sativum	common cis-acting element in promoter and enhancer regions
ScHSF15	CAAT-box	CAAT	1182	4	-	Nicotiana glutinosa
ScHSF15	CAAT-box	CAAT	1392	4	+	Nicotiana glutinosa
ScHSF15	CAAT-box	CAAAT	1439	5	-	Pisum sativum	common cis-acting element in promoter and enhancer regions
ScHSF15	CAAT-box	CAAAT	1590	5	-	Pisum sativum	common cis-acting element in promoter and enhancer regions
ScHSF15	CAAT-box	CAAT	1634	4	+	Nicotiana glutinosa
ScHSF15	CAAT-box	CCAAT	1678	5	-	Arabidopsis thaliana	common cis-acting element in promoter and enhancer regions
ScHSF15	CAAT-box	CAAT	1695	4	-	Nicotiana glutinosa
ScHSF15	CAAT-box	CAAT	1711	4	-	Nicotiana glutinosa
ScHSF15	CAAT-box	CAAAT	1764	5	-	Pisum sativum	common cis-acting element in promoter and enhancer regions
ScHSF15	CAAT-box	CAAT	1769	4	-	Nicotiana glutinosa
ScHSF15	CAAT-box	CAAT	1855	4	+	Nicotiana glutinosa
ScHSF15	CAAT-box	CAAT	1884	4	+	Nicotiana glutinosa
ScHSF15	CAAT-box	CAAAT	1886	5	-	Pisum sativum	common cis-acting element in promoter and enhancer regions
ScHSF15	CAAT-box	CAAT	1937	4	-	Nicotiana glutinosa
ScHSF15	CAAT-box	CCAAT	1965	5	+	Arabidopsis thaliana	common cis-acting element in promoter and enhancer regions
ScHSF15	CAAT-box	CAAT	1966	4	+	Nicotiana glutinosa
ScHSF15	TATA	TATAAAAT	10	8	-	Arabidopsis thaliana
ScHSF15	MYB	CAACAG	997	6	-	Arabidopsis thaliana
ScHSF15	MYB	CAACCA	1684	6	+	Arabidopsis thaliana
ScHSF15	O2-site	GATGATGTGG	626	9	-	Zea mays	cis-acting regulatory element involved in zein metabolism regulation
ScHSF15	MYC	CATGTG	153	6	-	Arabidopsis thaliana
ScHSF15	MYC	CATTTG	1438	6	+	Arabidopsis thaliana
ScHSF15	MYC	CATTTG	1589	6	+	Arabidopsis thaliana
ScHSF18	ABRE3a	TACGTG	1792	6	-	Zea mays
ScHSF18	CGTCA-motif	CGTCA	942	5	+	Hordeum vulgare	cis-acting regulatory element involved in the MeJA-responsiveness
ScHSF18	CGTCA-motif	CGTCA	1122	5	-	Hordeum vulgare	cis-acting regulatory element involved in the MeJA-responsiveness
ScHSF18	CGTCA-motif	CGTCA	1345	5	-	Hordeum vulgare	cis-acting regulatory element involved in the MeJA-responsiveness
ScHSF18	CGTCA-motif	CGTCA	1501	5	-	Hordeum vulgare	cis-acting regulatory element involved in the MeJA-responsiveness
ScHSF18	CGTCA-motif	CGTCA	1818	5	-	Hordeum vulgare	cis-acting regulatory element involved in the MeJA-responsiveness
ScHSF18	ATCT-motif	AATCTAATCC	1734	9	-	Pisum sativum	part of a conserved DNA module involved in light responsiveness
ScHSF18	Unnamed__4	CTCC	59	4	+	Petroselinum hortense
ScHSF18	Unnamed__4	CTCC	161	4	+	Petroselinum hortense
ScHSF18	Unnamed__4	CTCC	301	4	-	Petroselinum hortense
ScHSF18	Unnamed__4	CTCC	342	4	-	Petroselinum hortense
ScHSF18	Unnamed__4	CTCC	918	4	+	Petroselinum hortense
ScHSF18	Unnamed__4	CTCC	1033	4	-	Petroselinum hortense
ScHSF18	Unnamed__4	CTCC	1079	4	+	Petroselinum hortense
ScHSF18	Unnamed__4	CTCC	1162	4	-	Petroselinum hortense
ScHSF18	Unnamed__4	CTCC	1168	4	-	Petroselinum hortense
ScHSF18	Unnamed__4	CTCC	1176	4	+	Petroselinum hortense
ScHSF18	Unnamed__4	CTCC	1216	4	+	Petroselinum hortense
ScHSF18	Unnamed__4	CTCC	1362	4	-	Petroselinum hortense
ScHSF18	Unnamed__4	CTCC	1416	4	-	Petroselinum hortense
ScHSF18	Unnamed__4	CTCC	1423	4	-	Petroselinum hortense
ScHSF18	Unnamed__4	CTCC	1467	4	+	Petroselinum hortense
ScHSF18	Unnamed__4	CTCC	1555	4	-	Petroselinum hortense
ScHSF18	Unnamed__4	CTCC	1570	4	+	Petroselinum hortense
ScHSF18	Unnamed__4	CTCC	1594	4	-	Petroselinum hortense
ScHSF18	Unnamed__4	CTCC	1886	4	+	Petroselinum hortense
ScHSF18	Unnamed__4	CTCC	1893	4	+	Petroselinum hortense
ScHSF18	Unnamed__4	CTCC	1918	4	+	Petroselinum hortense
ScHSF18	CAG-motif	GAAAGGCAGAC	1195	10	+	Arabidopsis thaliana	part of a light response element
ScHSF18	G-box	CACGTC	955	6	+	Zea mays	cis-acting regulatory element involved in light responsiveness
ScHSF18	G-box	CACGAC	1584	6	+	Zea mays	cis-acting regulatory element involved in light responsiveness
ScHSF18	G-box	TACGTG	1792	6	-	Arabidopsis thaliana	cis-acting regulatory element involved in light responsiveness
ScHSF18	ABRE4	CACGTA	1792	6	+	Zea mays
ScHSF18	ABRE	TACGGTC	611	7	-	Arabidopsis thaliana	cis-acting element involved in the abscisic acid responsiveness
ScHSF18	ABRE	ACGTG	955	5	-	Arabidopsis thaliana	cis-acting element involved in the abscisic acid responsiveness
ScHSF18	ABRE	ACGTG	1643	5	-	Arabidopsis thaliana	cis-acting element involved in the abscisic acid responsiveness
ScHSF18	ABRE	TACGTGTC	1790	8	-	Oryza sativa	cis-acting element involved in the abscisic acid responsiveness
ScHSF18	ABRE	ACGTG	1792	5	-	Arabidopsis thaliana	cis-acting element involved in the abscisic acid responsiveness
ScHSF18	ABRE	GCCGCGTGGC	1830	9	-	Oryza sativa	cis-acting element involved in the abscisic acid responsiveness
ScHSF18	AE-box	AGAAACAA	1535	8	-	Arabidopsis thaliana	part of a module for light response
ScHSF18	CTAG-motif	ACTAGCAGAA	588	9	+	Avena sativa
ScHSF18	CTAG-motif	ACTAGCAGAA	808	9	-	Avena sativa
ScHSF18	G-Box	CACGTT	1643	6	+	Pisum sativum	cis-acting regulatory element involved in light responsiveness
ScHSF18	W box	TTGACC	609	6	+	Arabidopsis thaliana
ScHSF18	W box	TTGACC	755	6	-	Arabidopsis thaliana
ScHSF18	STRE	AGGGG	738	5	+	Arabidopsis thaliana
ScHSF18	STRE	AGGGG	1384	5	-	Arabidopsis thaliana
ScHSF18	STRE	AGGGG	1420	5	+	Arabidopsis thaliana
ScHSF18	STRE	AGGGG	1497	5	-	Arabidopsis thaliana
ScHSF18	STRE	AGGGG	1516	5	-	Arabidopsis thaliana
ScHSF18	STRE	AGGGG	1823	5	+	Arabidopsis thaliana
ScHSF18	WRE3	CCACCT	1250	6	-	Pisum sativum
ScHSF18	WRE3	CCACCT	1322	6	+	Pisum sativum
ScHSF18	WRE3	CCACCT	1456	6	-	Pisum sativum
ScHSF18	WRE3	CCACCT	1561	6	+	Pisum sativum
ScHSF18	WRE3	CCACCT	1746	6	-	Pisum sativum
ScHSF18	TCT-motif	TCTTAC	1046	6	+	Arabidopsis thaliana	part of a light responsive element
ScHSF18	AT~ABRE	TACGTGTC	1790	8	-	Arabidopsis thaliana
ScHSF18	GC-motif	CCCCCG	1411	6	+	Zea mays	enhancer-like element involved in anoxic specific inducibility
ScHSF18	Unnamed__1	CGTGG	155	5	-	Zea mays
ScHSF18	Unnamed__1	CGTGG	213	5	+	Zea mays
ScHSF18	Unnamed__1	CGTGG	1831	5	-	Zea mays
ScHSF18	Unnamed__1	CGTGG	1951	5	+	Zea mays
ScHSF18	as-1	TGACG	942	5	-	Arabidopsis thaliana
ScHSF18	as-1	TGACG	1122	5	+	Arabidopsis thaliana
ScHSF18	as-1	TGACG	1345	5	+	Arabidopsis thaliana
ScHSF18	as-1	TGACG	1501	5	+	Arabidopsis thaliana
ScHSF18	as-1	TGACG	1818	5	+	Arabidopsis thaliana
ScHSF18	box S	AGCCACC	1747	7	-	Arabidopsis thaliana
ScHSF18	Myb	CAACTG	1869	6	+	Arabidopsis thaliana
ScHSF18	MBS	CAACTG	1869	6	+	Arabidopsis thaliana	MYB binding site involved in drought-inducibility
ScHSF18	CAT-box	GCCACT	1260	6	+	Arabidopsis thaliana	cis-acting regulatory element related to meristem expression
ScHSF18	TGACG-motif	TGACG	942	5	-	Hordeum vulgare	cis-acting regulatory element involved in the MeJA-responsiveness
ScHSF18	TGACG-motif	TGACG	1122	5	+	Hordeum vulgare	cis-acting regulatory element involved in the MeJA-responsiveness
ScHSF18	TGACG-motif	TGACG	1345	5	+	Hordeum vulgare	cis-acting regulatory element involved in the MeJA-responsiveness
ScHSF18	TGACG-motif	TGACG	1501	5	+	Hordeum vulgare	cis-acting regulatory element involved in the MeJA-responsiveness
ScHSF18	TGACG-motif	TGACG	1818	5	+	Hordeum vulgare	cis-acting regulatory element involved in the MeJA-responsiveness
ScHSF18	TATC-box	TATCCCA	1481	7	+	Oryza sativa	cis-acting element involved in gibberellin-responsiveness
ScHSF18	DRE core	GCCGAC	958	6	-	Arabidopsis thaliana
ScHSF18	Sp1	GGGCGG	1724	6	+	Oryza sativa	light responsive element
ScHSF18	TATA-box	TACAAAA	374	7	+	Oryza sativa	core promoter element around -30 of transcription start
ScHSF18	TATA-box	TATA	616	4	+	Arabidopsis thaliana	core promoter element around -30 of transcription start
ScHSF18	TATA-box	TATA	639	4	+	Arabidopsis thaliana	core promoter element around -30 of transcription start
ScHSF18	TATA-box	TATAAAA	676	7	-	Pisum sativum	core promoter element around -30 of transcription start
ScHSF18	TATA-box	TATAAA	677	6	-	Helianthus annuus	core promoter element around -30 of transcription start
ScHSF18	TATA-box	TATAA	678	5	-	Arabidopsis thaliana	core promoter element around -30 of transcription start
ScHSF18	TATA-box	TATA	679	4	+	Arabidopsis thaliana	core promoter element around -30 of transcription start
ScHSF18	TATA-box	TATA	874	4	+	Arabidopsis thaliana	core promoter element around -30 of transcription start
ScHSF18	TATA-box	TACAAAA	1472	7	-	Oryza sativa	core promoter element around -30 of transcription start
ScHSF18	TATA-box	TATA	1615	4	-	Arabidopsis thaliana	core promoter element around -30 of transcription start
ScHSF18	TATA-box	TATA	1902	4	-	Arabidopsis thaliana	core promoter element around -30 of transcription start
ScHSF18	TCA-element	CCATCTTTTT	1230	9	-	Nicotiana tabacum	cis-acting element involved in salicylic acid responsiveness
ScHSF18	Unnamed__2	CCCCGG	149	6	-	Zea mays
ScHSF18	Unnamed__2	CCCCGG	838	6	-	Zea mays
ScHSF18	Unnamed__2	CCCCGG	1412	6	+	Zea mays
ScHSF18	LTR	CCGAAA	751	6	-	Hordeum vulgare	cis-acting element involved in low-temperature responsiveness
ScHSF18	ACE	CTAACGTATT	1524	9	-	Petroselinum crispum	cis-acting element involved in light responsiveness
ScHSF18	ACE	GACACGTATG	1790	9	+	Petroselinum crispum	cis-acting element involved in light responsiveness
ScHSF18	GT1-motif	GGTTAA	1310	6	-	Arabidopsis thaliana	light responsive element
ScHSF18	CAAT-box	CAAT	4	4	-	Nicotiana glutinosa
ScHSF18	CAAT-box	CAAT	22	4	-	Nicotiana glutinosa
ScHSF18	CAAT-box	CAAT	230	4	+	Nicotiana glutinosa
ScHSF18	CAAT-box	CCAAT	232	5	-	Arabidopsis thaliana	common cis-acting element in promoter and enhancer regions
ScHSF18	CAAT-box	CAAAT	419	5	+	Pisum sativum	common cis-acting element in promoter and enhancer regions
ScHSF18	CAAT-box	CCAAT	526	5	+	Arabidopsis thaliana	common cis-acting element in promoter and enhancer regions
ScHSF18	CAAT-box	CAAT	527	4	+	Nicotiana glutinosa
ScHSF18	CAAT-box	CAAT	545	4	+	Nicotiana glutinosa
ScHSF18	CAAT-box	CAAT	553	4	+	Nicotiana glutinosa
ScHSF18	CAAT-box	CAAT	562	4	+	Nicotiana glutinosa
ScHSF18	CAAT-box	CAAAT	571	5	-	Pisum sativum	common cis-acting element in promoter and enhancer regions
ScHSF18	CAAT-box	CAAT	622	4	+	Nicotiana glutinosa
ScHSF18	CAAT-box	CAAT	624	4	-	Nicotiana glutinosa
ScHSF18	CAAT-box	CAAT	693	4	+	Nicotiana glutinosa
ScHSF18	CAAT-box	CAAAT	884	5	+	Pisum sativum	common cis-acting element in promoter and enhancer regions
ScHSF18	CAAT-box	CAAT	889	4	-	Nicotiana glutinosa
ScHSF18	CAAT-box	CAAT	900	4	+	Nicotiana glutinosa
ScHSF18	CAAT-box	CAAAT	1006	5	-	Pisum sativum	common cis-acting element in promoter and enhancer regions
ScHSF18	CAAT-box	CCAAT	1017	5	+	Arabidopsis thaliana	common cis-acting element in promoter and enhancer regions
ScHSF18	CAAT-box	CAAT	1018	4	+	Nicotiana glutinosa
ScHSF18	CAAT-box	CAAAT	1083	5	-	Pisum sativum	common cis-acting element in promoter and enhancer regions
ScHSF18	CAAT-box	CCAAT	1151	5	+	Arabidopsis thaliana	common cis-acting element in promoter and enhancer regions
ScHSF18	CAAT-box	CAAT	1152	4	+	Nicotiana glutinosa
ScHSF18	CAAT-box	CAAT	1391	4	+	Nicotiana glutinosa
ScHSF18	CAAT-box	CAAT	1534	4	-	Nicotiana glutinosa
ScHSF18	CAAT-box	CAAAT	1618	5	-	Pisum sativum	common cis-acting element in promoter and enhancer regions
ScHSF18	CAAT-box	CAAT	1687	4	+	Nicotiana glutinosa
ScHSF18	CAAT-box	CAAT	1777	4	-	Nicotiana glutinosa
ScHSF18	CAAT-box	CAAT	1969	4	-	Nicotiana glutinosa
ScHSF18	MYB	CAACCA	120	6	-	Arabidopsis thaliana
ScHSF18	MYB	CAACCA	511	6	-	Arabidopsis thaliana
ScHSF18	MYB	CAACCA	1014	6	+	Arabidopsis thaliana
ScHSF18	MYB	TAACCA	1311	6	+	Arabidopsis thaliana
ScHSF18	TATA	TATAAAAT	675	8	-	Arabidopsis thaliana
ScHSF18	MYB-like sequence	TAACCA	1311	6	+	Arabidopsis thaliana
ScHSF18	MYC	CAATTG	230	6	+	Arabidopsis thaliana
ScHSF18	MYC	CATTTG	570	6	+	Arabidopsis thaliana
ScHSF18	MYC	CAATTG	622	6	+	Arabidopsis thaliana
ScHSF18	MYC	CATTTG	1082	6	+	Arabidopsis thaliana
ScHSF21	MYB recognition site	CCGTTG	467	6	+	Arabidopsis thaliana
ScHSF21	MYB recognition site	CCGTTG	1363	6	-	Arabidopsis thaliana
ScHSF21	CCAAT-box	CAACGG	467	6	-	Hordeum vulgare	MYBHv1 binding site
ScHSF21	CCAAT-box	CAACGG	1363	6	+	Hordeum vulgare	MYBHv1 binding site
ScHSF21	LTR	CCGAAA	249	6	-	Hordeum vulgare	cis-acting element involved in low-temperature responsiveness
ScHSF21	LTR	CCGAAA	1398	6	+	Hordeum vulgare	cis-acting element involved in low-temperature responsiveness
ScHSF21	ACE	GACACGTATG	1181	9	-	Petroselinum crispum	cis-acting element involved in light responsiveness
ScHSF21	CAAT-box	CAAT	145	4	-	Nicotiana glutinosa
ScHSF21	CAAT-box	CAAAT	211	5	+	Pisum sativum	common cis-acting element in promoter and enhancer regions
ScHSF21	CAAT-box	TGCCAAC	231	7	+	Petunia hybrida	common cis-acting element in promoter and enhancer regions
ScHSF21	CAAT-box	CCAAT	375	5	-	Arabidopsis thaliana	common cis-acting element in promoter and enhancer regions
ScHSF21	CAAT-box	CAAT	425	4	-	Nicotiana glutinosa
ScHSF21	CAAT-box	CAAT	474	4	+	Nicotiana glutinosa
ScHSF21	CAAT-box	CCAAT	483	5	+	Arabidopsis thaliana	common cis-acting element in promoter and enhancer regions
ScHSF21	CAAT-box	CAAT	484	4	+	Nicotiana glutinosa
ScHSF21	CAAT-box	CAAT	516	4	-	Nicotiana glutinosa
ScHSF21	CAAT-box	CAAT	604	4	+	Nicotiana glutinosa
ScHSF21	CAAT-box	CAAT	619	4	+	Nicotiana glutinosa
ScHSF21	CAAT-box	CAAT	626	4	+	Nicotiana glutinosa
ScHSF21	CAAT-box	CAAT	668	4	-	Nicotiana glutinosa
ScHSF21	CAAT-box	CAAAT	870	5	-	Pisum sativum	common cis-acting element in promoter and enhancer regions
ScHSF21	CAAT-box	CCAAT	961	5	-	Arabidopsis thaliana	common cis-acting element in promoter and enhancer regions
ScHSF21	CAAT-box	CAAAT	973	5	+	Pisum sativum	common cis-acting element in promoter and enhancer regions
ScHSF21	CAAT-box	CAAAT	1040	5	-	Pisum sativum	common cis-acting element in promoter and enhancer regions
ScHSF21	CAAT-box	CAAAT	1156	5	-	Pisum sativum	common cis-acting element in promoter and enhancer regions
ScHSF21	CAAT-box	CAAT	1258	4	+	Nicotiana glutinosa
ScHSF21	CAAT-box	CAAT	1435	4	+	Nicotiana glutinosa
ScHSF21	CAAT-box	CAAT	1488	4	+	Nicotiana glutinosa
ScHSF21	CAAT-box	CAAT	1560	4	-	Nicotiana glutinosa
ScHSF21	CAAT-box	CAAAT	1680	5	+	Pisum sativum	common cis-acting element in promoter and enhancer regions
ScHSF21	CAAT-box	CCAAT	1771	5	+	Arabidopsis thaliana	common cis-acting element in promoter and enhancer regions
ScHSF21	CAAT-box	CAAT	1772	4	+	Nicotiana glutinosa
ScHSF21	CAAT-box	CAAT	1794	4	+	Nicotiana glutinosa
ScHSF21	MYB	CAACAG	239	6	+	Arabidopsis thaliana
ScHSF21	MYB	TAACCA	507	6	+	Arabidopsis thaliana
ScHSF21	MYB	CAACCA	1168	6	-	Arabidopsis thaliana
ScHSF21	MYB	TAACCA	1248	6	+	Arabidopsis thaliana
ScHSF21	MYB	TAACCA	1642	6	-	Arabidopsis thaliana
ScHSF21	MYB	TAACCA	1713	6	+	Arabidopsis thaliana
ScHSF21	MYB	CAACCA	1827	6	+	Arabidopsis thaliana
ScHSF21	MYB	CAACAG	1846	6	-	Arabidopsis thaliana
ScHSF21	O2-site	GATGATGTGG	113	9	-	Zea mays	cis-acting regulatory element involved in zein metabolism regulation
ScHSF21	L-box	ATCCCACCTAC	1796	10	+	Petroselinum crispum	part of a light responsive element
ScHSF21	box S	AGCCACC	278	7	+	Arabidopsis thaliana
ScHSF21	DRE1	ACCGAGA	221	7	-	Zea mays
ScHSF21	CAT-box	GCCACT	1721	6	+	Arabidopsis thaliana	cis-acting regulatory element related to meristem expression
ScHSF21	MBS	CAACTG	1597	6	-	Arabidopsis thaliana	MYB binding site involved in drought-inducibility
ScHSF21	AT~TATA-box	TATATAAA	1284	8	-	Arabidopsis thaliana
ScHSF21	AT~TATA-box	TATATA	1286	6	-	Arabidopsis thaliana
ScHSF21	Sp1	GGGCGG	696	6	+	Oryza sativa	light responsive element
ScHSF21	GATA-motif	GATAGGG	942	7	+	Pisum sativum	part of a light responsive element
ScHSF21	GCN4_motif	TGAGTCA	1309	7	+	Oryza sativa	cis-regulatory element involved in endosperm expression
ScHSF21	STRE	AGGGG	133	5	-	Arabidopsis thaliana
ScHSF21	STRE	AGGGG	1161	5	+	Arabidopsis thaliana
ScHSF21	STRE	AGGGG	1853	5	-	Arabidopsis thaliana
ScHSF21	STRE	AGGGG	1870	5	-	Arabidopsis thaliana
ScHSF21	TCCC-motif	TCTCCCT	1034	7	-	Spinacia oleracea	part of a light responsive element
ScHSF21	GC-motif	CCCCCG	763	6	-	Zea mays	enhancer-like element involved in anoxic specific inducibility
ScHSF21	GC-motif	CCCCCG	1763	6	+	Zea mays	enhancer-like element involved in anoxic specific inducibility
ScHSF21	GA-motif	ATAGATAA	18	8	-	Arabidopsis thaliana	part of a light responsive element
ScHSF21	Unnamed__1	CGTGG	760	5	-	Zea mays
ScHSF21	Unnamed__1	CGTGG	1089	5	-	Zea mays
ScHSF21	Unnamed__1	GAATTTAATTAA	1407	11	-	Glycine max	60K protein binding site
ScHSF21	Unnamed__1	CGTGG	1830	5	-	Zea mays
ScHSF21	Unnamed__1	CGTGG	1908	5	-	Zea mays
ScHSF21	CGTCA-motif	CGTCA	196	5	+	Hordeum vulgare	cis-acting regulatory element involved in the MeJA-responsiveness
ScHSF21	CGTCA-motif	CGTCA	296	5	-	Hordeum vulgare	cis-acting regulatory element involved in the MeJA-responsiveness
ScHSF21	CGTCA-motif	CGTCA	978	5	+	Hordeum vulgare	cis-acting regulatory element involved in the MeJA-responsiveness
ScHSF21	CGTCA-motif	CGTCA	1133	5	+	Hordeum vulgare	cis-acting regulatory element involved in the MeJA-responsiveness
ScHSF21	GARE-motif	TCTGTTG	239	7	-	Brassica oleracea	gibberellin-responsive element
ScHSF21	Myb-binding site	CAACAG	239	6	+	Nicotiana tabacum
ScHSF21	Myb-binding site	CAACAG	1846	6	-	Nicotiana tabacum
ScHSF21	Unnamed__2	CCCCGG	1806	6	+	Zea mays
ScHSF21	WUN-motif	CCATTTCAA	1521	9	-	Nicotiana glutinosa
ScHSF21	GT1-motif	GGTTAA	1643	6	+	Arabidopsis thaliana	light responsive element
ScHSF21	GT1-motif	GGTTAA	1645	6	-	Arabidopsis thaliana	light responsive element
ScHSF21	GT1-motif	GGTTAA	1712	6	-	Arabidopsis thaliana	light responsive element
ScHSF21	MYB-like sequence	TAACCA	507	6	+	Arabidopsis thaliana
ScHSF21	MYB-like sequence	TAACCA	1248	6	+	Arabidopsis thaliana
ScHSF21	MYB-like sequence	TAACCA	1642	6	-	Arabidopsis thaliana
ScHSF21	MYB-like sequence	TAACCA	1713	6	+	Arabidopsis thaliana
ScHSF21	MYC	CATGTG	122	6	+	Arabidopsis thaliana
ScHSF21	MYC	CATGTG	577	6	-	Arabidopsis thaliana
ScHSF21	MYC	CATTTG	869	6	+	Arabidopsis thaliana
ScHSF21	MYC	CATGTG	981	6	-	Arabidopsis thaliana
ScHSF21	MYC	CATGTG	1550	6	-	Arabidopsis thaliana
ScHSF21	MYC	CATTTG	1680	6	-	Arabidopsis thaliana
ScHSF21	Myb	CAACTG	1597	6	-	Arabidopsis thaliana
ScHSF21	CCGTCC motif	CCGTCC	790	6	+	Nicotiana tabacum
ScHSF21	CCGTCC motif	CCGTCC	1476	6	+	Nicotiana tabacum
ScHSF21	TGACG-motif	TGACG	196	5	-	Hordeum vulgare	cis-acting regulatory element involved in the MeJA-responsiveness
ScHSF21	TGACG-motif	TGACG	296	5	+	Hordeum vulgare	cis-acting regulatory element involved in the MeJA-responsiveness
ScHSF21	TGACG-motif	TGACG	978	5	-	Hordeum vulgare	cis-acting regulatory element involved in the MeJA-responsiveness
ScHSF21	TGACG-motif	TGACG	1133	5	-	Hordeum vulgare	cis-acting regulatory element involved in the MeJA-responsiveness
ScHSF21	DRE core	GCCGAC	727	6	+	Arabidopsis thaliana
ScHSF21	DRE core	GCCGAC	1862	6	-	Arabidopsis thaliana
ScHSF21	TATA-box	TATA	5	4	+	Arabidopsis thaliana	core promoter element around -30 of transcription start
ScHSF21	TATA-box	TATA	29	4	+	Arabidopsis thaliana	core promoter element around -30 of transcription start
ScHSF21	TATA-box	TATA	59	4	+	Arabidopsis thaliana	core promoter element around -30 of transcription start
ScHSF21	TATA-box	TATAAA	273	6	-	Helianthus annuus	core promoter element around -30 of transcription start
ScHSF21	TATA-box	TATAA	274	5	-	Arabidopsis thaliana	core promoter element around -30 of transcription start
ScHSF21	TATA-box	TATA	275	4	+	Arabidopsis thaliana	core promoter element around -30 of transcription start
ScHSF21	TATA-box	ATATAA	646	6	+	Brassica oleracea	core promoter element around -30 of transcription start
ScHSF21	TATA-box	TATA	647	4	+	Arabidopsis thaliana	core promoter element around -30 of transcription start
ScHSF21	TATA-box	taTATAAAtc	1282	9	-	Arabidopsis thaliana	core promoter element around -30 of transcription start
ScHSF21	TATA-box	TATAAAT	1283	7	-	Brassica juncea	core promoter element around -30 of transcription start
ScHSF21	TATA-box	TATAAA	1284	6	-	Helianthus annuus	core promoter element around -30 of transcription start
ScHSF21	TATA-box	TATATAA	1285	7	-	Arabidopsis thaliana	core promoter element around -30 of transcription start
ScHSF21	TATA-box	TATATA	1286	6	-	Arabidopsis thaliana	core promoter element around -30 of transcription start
ScHSF21	TATA-box	ATATAA	1287	6	+	Brassica oleracea	core promoter element around -30 of transcription start
ScHSF21	TATA-box	TATA	1288	4	-	Arabidopsis thaliana	core promoter element around -30 of transcription start
ScHSF21	TATA-box	TATAAA	1355	6	-	Helianthus annuus	core promoter element around -30 of transcription start
ScHSF21	TATA-box	TATAA	1356	5	-	Arabidopsis thaliana	core promoter element around -30 of transcription start
ScHSF21	TATA-box	TATA	1357	4	-	Arabidopsis thaliana	core promoter element around -30 of transcription start
ScHSF21	TATA-box	TATA	1497	4	-	Arabidopsis thaliana	core promoter element around -30 of transcription start
ScHSF21	TATA-box	TATA	1883	4	-	Arabidopsis thaliana	core promoter element around -30 of transcription start
ScHSF21	A-box	CCGTCC	790	6	+	Petroselinum crispum	cis-acting regulatory element
ScHSF21	A-box	CCGTCC	1476	6	+	Petroselinum crispum	cis-acting regulatory element
ScHSF21	ABRE	ACGTG	1090	5	-	Arabidopsis thaliana	cis-acting element involved in the abscisic acid responsiveness
ScHSF21	ABRE	ACGTG	1184	5	+	Arabidopsis thaliana	cis-acting element involved in the abscisic acid responsiveness
ScHSF21	ABRE	CGTACGTGCA	1261	9	-	Hordeum vulgare	cis-acting element involved in the abscisic acid responsiveness
ScHSF21	ABRE	GCCGCGTGGC	1624	9	+	Oryza sativa	cis-acting element involved in the abscisic acid responsiveness
ScHSF21	CCGTCC-box	CCGTCC	790	6	+	Petroselinum hortense
ScHSF21	CCGTCC-box	CCGTCC	1476	6	+	Petroselinum hortense
ScHSF21	WRE3	CCACCT	1755	6	+	Pisum sativum
ScHSF21	WRE3	CCACCT	1842	6	+	Pisum sativum
ScHSF21	as-1	TGACG	196	5	-	Arabidopsis thaliana
ScHSF21	as-1	TGACG	296	5	+	Arabidopsis thaliana
ScHSF21	as-1	TGACG	978	5	-	Arabidopsis thaliana
ScHSF21	as-1	TGACG	1133	5	-	Arabidopsis thaliana
ScHSF21	Unnamed__4	CTCC	193	4	+	Petroselinum hortense
ScHSF21	Unnamed__4	CTCC	204	4	-	Petroselinum hortense
ScHSF21	Unnamed__4	CTCC	253	4	-	Petroselinum hortense
ScHSF21	Unnamed__4	CTCC	334	4	-	Petroselinum hortense
ScHSF21	Unnamed__4	CTCC	450	4	+	Petroselinum hortense
ScHSF21	Unnamed__4	CTCC	701	4	-	Petroselinum hortense
ScHSF21	Unnamed__4	CTCC	724	4	-	Petroselinum hortense
ScHSF21	Unnamed__4	CTCC	1036	4	-	Petroselinum hortense
ScHSF21	Unnamed__4	CTCC	1044	4	-	Petroselinum hortense
ScHSF21	Unnamed__4	CTCC	1047	4	-	Petroselinum hortense
ScHSF21	Unnamed__4	CTCC	1112	4	+	Petroselinum hortense
ScHSF21	Unnamed__4	CTCC	1378	4	+	Petroselinum hortense
ScHSF21	Unnamed__4	CTCC	1481	4	+	Petroselinum hortense
ScHSF21	Unnamed__4	CTCC	1745	4	-	Petroselinum hortense
ScHSF21	Unnamed__4	CTCC	1748	4	-	Petroselinum hortense
ScHSF21	Unnamed__4	CTCC	1769	4	+	Petroselinum hortense
ScHSF21	Unnamed__4	CTCC	1840	4	+	Petroselinum hortense
ScHSF21	Unnamed__4	CTCC	1856	4	+	Petroselinum hortense
ScHSF21	Unnamed__4	CTCC	1927	4	+	Petroselinum hortense
ScHSF21	G-box	CACGTC	1090	6	+	Zea mays	cis-acting regulatory element involved in light responsiveness
ScHSF21	G-box	CACGTC	1183	6	-	Zea mays	cis-acting regulatory element involved in light responsiveness
ScHSF21	G-box	CACGAC	1909	6	+	Zea mays	cis-acting regulatory element involved in light responsiveness
ScHSF21	G-box	CACGAC	1914	6	+	Zea mays	cis-acting regulatory element involved in light responsiveness
ScHSF21	G-box	CACGAC	1983	6	-	Zea mays	cis-acting regulatory element involved in light responsiveness
ScHSF21	CARE	CAACTCCC	333	8	-	Oryza sativa
ScHSF22	NON	CAACGGCCACG	1900	10	+	Nicotiana tabacum
ScHSF22	Myb	CAACTG	420	6	+	Arabidopsis thaliana
ScHSF22	Myb	TAACTG	1053	6	+	Arabidopsis thaliana
ScHSF22	re2f-1	GCGGGAAA	24	8	+	Oryza sativa
ScHSF22	MBS	CAACTG	420	6	+	Arabidopsis thaliana	MYB binding site involved in drought-inducibility
ScHSF22	CAT-box	GCCACT	219	6	+	Arabidopsis thaliana	cis-acting regulatory element related to meristem expression
ScHSF22	CAT-box	GCCACT	740	6	+	Arabidopsis thaliana	cis-acting regulatory element related to meristem expression
ScHSF22	CAT-box	GCCACT	1153	6	+	Arabidopsis thaliana	cis-acting regulatory element related to meristem expression
ScHSF22	TATC-box	TATCCCA	1371	7	+	Oryza sativa	cis-acting element involved in gibberellin-responsiveness
ScHSF22	TGACG-motif	TGACG	1016	5	+	Hordeum vulgare	cis-acting regulatory element involved in the MeJA-responsiveness
ScHSF22	TATA-box	ATATAT	411	6	+	Brassica napus	core promoter element around -30 of transcription start
ScHSF22	TATA-box	TATA	412	4	+	Arabidopsis thaliana	core promoter element around -30 of transcription start
ScHSF22	TATA-box	TATA	648	4	+	Arabidopsis thaliana	core promoter element around -30 of transcription start
ScHSF22	TATA-box	TATA	654	4	+	Arabidopsis thaliana	core promoter element around -30 of transcription start
ScHSF22	TATA-box	taTATAAAtc	681	9	-	Arabidopsis thaliana	core promoter element around -30 of transcription start
ScHSF22	TATA-box	TATA	687	4	+	Arabidopsis thaliana	core promoter element around -30 of transcription start
ScHSF22	TATA-box	ATTATA	690	6	+	Brassica napus	core promoter element around -30 of transcription start
ScHSF22	TATA-box	TATAA	691	5	-	Arabidopsis thaliana	core promoter element around -30 of transcription start
ScHSF22	TATA-box	TATA	692	4	+	Arabidopsis thaliana	core promoter element around -30 of transcription start
ScHSF22	TATA-box	TATAA	882	5	-	Arabidopsis thaliana	core promoter element around -30 of transcription start
ScHSF22	TATA-box	TATA	883	4	+	Arabidopsis thaliana	core promoter element around -30 of transcription start
ScHSF22	TATA-box	TATAAAA	1021	7	-	Pisum sativum	core promoter element around -30 of transcription start
ScHSF22	TATA-box	TATAAA	1022	6	-	Helianthus annuus	core promoter element around -30 of transcription start
ScHSF22	TATA-box	TATAA	1023	5	-	Arabidopsis thaliana	core promoter element around -30 of transcription start
ScHSF22	TATA-box	TATA	1024	4	-	Arabidopsis thaliana	core promoter element around -30 of transcription start
ScHSF22	TATA-box	TATA	1250	4	-	Arabidopsis thaliana	core promoter element around -30 of transcription start
ScHSF22	TATA-box	TATTTAAA	1299	8	+	Arabidopsis thaliana	core promoter element around -30 of transcription start
ScHSF22	TATA-box	TATTTAAA	1301	8	-	Arabidopsis thaliana	core promoter element around -30 of transcription start
ScHSF22	TATA-box	TATAAA	1646	6	-	Helianthus annuus	core promoter element around -30 of transcription start
ScHSF22	TATA-box	TATAA	1647	5	-	Arabidopsis thaliana	core promoter element around -30 of transcription start
ScHSF22	TATA-box	TATA	1648	4	-	Arabidopsis thaliana	core promoter element around -30 of transcription start
ScHSF22	TATA-box	TATAAAA	1675	7	-	Pisum sativum	core promoter element around -30 of transcription start
ScHSF22	TATA-box	TATAAA	1676	6	-	Helianthus annuus	core promoter element around -30 of transcription start
ScHSF22	TATA-box	TATAA	1677	5	-	Arabidopsis thaliana	core promoter element around -30 of transcription start
ScHSF22	TATA-box	TATA	1678	4	-	Arabidopsis thaliana	core promoter element around -30 of transcription start
ScHSF22	TATA-box	TATACA	1702	6	-	Helianthus annuus	core promoter element around -30 of transcription start
ScHSF22	TATA-box	TATA	1704	4	-	Arabidopsis thaliana	core promoter element around -30 of transcription start
ScHSF22	TATA-box	TACAAAA	1846	7	+	Oryza sativa	core promoter element around -30 of transcription start
ScHSF22	Sp1	GGGCGG	107	6	-	Oryza sativa	light responsive element
ScHSF22	TCA-element	CCATCTTTTT	842	9	-	Nicotiana tabacum	cis-acting element involved in salicylic acid responsiveness
ScHSF22	ARE	AAACCA	1878	6	+	Zea mays	cis-acting regulatory element essential for the anaerobic induction
ScHSF22	LTR	CCGAAA	1044	6	+	Hordeum vulgare	cis-acting element involved in low-temperature responsiveness
ScHSF22	LTR	CCGAAA	1320	6	-	Hordeum vulgare	cis-acting element involved in low-temperature responsiveness
ScHSF22	GT1-motif	GGTTAA	1165	6	+	Arabidopsis thaliana	light responsive element
ScHSF22	GT1-motif	GGTTAA	1740	6	+	Arabidopsis thaliana	light responsive element
ScHSF22	circadian	CAAAGATATC	775	9	+	Lycopersicon esculentum	cis-acting regulatory element involved in circadian control
ScHSF22	CAAT-box	CAAAT	151	5	-	Pisum sativum	common cis-acting element in promoter and enhancer regions
ScHSF22	CAAT-box	CAAAT	298	5	+	Pisum sativum	common cis-acting element in promoter and enhancer regions
ScHSF22	CAAT-box	CAAT	367	4	-	Nicotiana glutinosa
ScHSF22	CAAT-box	CAAT	574	4	-	Nicotiana glutinosa
ScHSF22	CAAT-box	CAAT	584	4	+	Nicotiana glutinosa
ScHSF22	CAAT-box	CAAT	789	4	-	Nicotiana glutinosa
ScHSF22	CAAT-box	CAAAT	852	5	-	Pisum sativum	common cis-acting element in promoter and enhancer regions
ScHSF22	CAAT-box	CAAAT	990	5	-	Pisum sativum	common cis-acting element in promoter and enhancer regions
ScHSF22	CAAT-box	CAAT	1005	4	+	Nicotiana glutinosa
ScHSF22	CAAT-box	CAAT	1193	4	+	Nicotiana glutinosa
ScHSF22	CAAT-box	CAAT	1239	4	+	Nicotiana glutinosa
ScHSF22	CAAT-box	CAAT	1308	4	-	Nicotiana glutinosa
ScHSF22	MYB-like sequence	TAACCA	1353	6	-	Arabidopsis thaliana
ScHSF22	MYB	CAACAG	763	6	-	Arabidopsis thaliana
ScHSF22	MYB	CAACCA	1345	6	-	Arabidopsis thaliana
ScHSF22	MYB	TAACCA	1353	6	-	Arabidopsis thaliana
ScHSF22	MYC	CATTTG	298	6	-	Arabidopsis thaliana
ScHSF22	MYC	CATTTG	989	6	+	Arabidopsis thaliana
ScHSF22	MYC	CATGTG	1131	6	+	Arabidopsis thaliana
ScHSF22	MYC	CATGTG	1144	6	-	Arabidopsis thaliana
ScHSF22	MYC	CATGTG	1146	6	+	Arabidopsis thaliana
ScHSF22	TGA-element	AACGAC	1595	6	+	Brassica oleracea	auxin-responsive element
ScHSF22	TGA-element	AACGAC	1901	6	+	Brassica oleracea	auxin-responsive element
ScHSF22	CGTCA-motif	CGTCA	1016	5	-	Hordeum vulgare	cis-acting regulatory element involved in the MeJA-responsiveness
ScHSF22	ERE	ATTTTAAA	1312	8	+	Nicotiana glutinos
ScHSF22	Unnamed__4	CTCC	5	4	-	Petroselinum hortense
ScHSF22	Unnamed__4	CTCC	16	4	-	Petroselinum hortense
ScHSF22	Unnamed__4	CTCC	87	4	-	Petroselinum hortense
ScHSF22	Unnamed__4	CTCC	205	4	+	Petroselinum hortense
ScHSF22	Unnamed__4	CTCC	281	4	-	Petroselinum hortense
ScHSF22	Unnamed__4	CTCC	459	4	+	Petroselinum hortense
ScHSF22	Unnamed__4	CTCC	719	4	+	Petroselinum hortense
ScHSF22	Unnamed__4	CTCC	736	4	+	Petroselinum hortense
ScHSF22	Unnamed__4	CTCC	812	4	-	Petroselinum hortense
ScHSF22	Unnamed__4	CTCC	1458	4	-	Petroselinum hortense
ScHSF22	Unnamed__4	CTCC	1563	4	-	Petroselinum hortense
ScHSF22	Unnamed__4	CTCC	1915	4	+	Petroselinum hortense
ScHSF22	Unnamed__4	CTCC	1941	4	+	Petroselinum hortense
ScHSF22	AC-I	(T/C)C(T/C)(C/T)ACC(T/C)ACC	1942	8	+	Phaseolus vulgaris
ScHSF22	Myb-binding site	CAACAG	763	6	-	Nicotiana tabacum
ScHSF22	AT-rich element	ATAGAAATCAA	679	10	-	Glycine max	binding site of AT-rich DNA binding protein (ATBP-1)
ScHSF22	G-box	CACGTC	10	6	-	Zea mays	cis-acting regulatory element involved in light responsiveness
ScHSF22	G-box	tcCACGTGTCACT	1110	12	+	Glycine max	cis-acting regulatory element involved in light responsiveness
ScHSF22	G-box	CACGAC	1907	6	+	Zea mays	cis-acting regulatory element involved in light responsiveness
ScHSF22	ABRE	ACGTG	11	5	+	Arabidopsis thaliana	cis-acting element involved in the abscisic acid responsiveness
ScHSF22	P-box	CCTTTTG	38	7	-	Oryza sativa	gibberellin-responsive element
ScHSF22	W box	TTGACC	285	6	+	Arabidopsis thaliana
ScHSF22	AAGAA-motif	gGTAAAGAAA	1740	9	+	Avena sativa
ScHSF22	STRE	AGGGG	18	5	+	Arabidopsis thaliana
ScHSF22	STRE	AGGGG	42	5	+	Arabidopsis thaliana
ScHSF22	STRE	AGGGG	84	5	+	Arabidopsis thaliana
ScHSF22	STRE	AGGGG	1525	5	+	Arabidopsis thaliana
ScHSF22	STRE	AGGGG	1917	5	-	Arabidopsis thaliana
ScHSF22	STRE	AGGGG	1938	5	-	Arabidopsis thaliana
ScHSF22	WRE3	CCACCT	1358	6	-	Pisum sativum
ScHSF22	GC-motif	CCCCCG	49	6	-	Zea mays	enhancer-like element involved in anoxic specific inducibility
ScHSF22	Unnamed__1	CGTGG	12	5	+	Zea mays
ScHSF22	Unnamed__1	CGTGG	1761	5	-	Zea mays
ScHSF22	Unnamed__1	CGTGG	1906	5	-	Zea mays
ScHSF22	as-1	TGACG	1016	5	+	Arabidopsis thaliana
ScHSF23	ARE	AAACCA	652	6	+	Zea mays	cis-acting regulatory element essential for the anaerobic induction
ScHSF23	Unnamed__2	CCCCGG	546	6	-	Zea mays
ScHSF23	Unnamed__2	CCCCGG	735	6	+	Zea mays
ScHSF23	Unnamed__2	CCCCGG	737	6	-	Zea mays
ScHSF23	Unnamed__2	CCCCGG	1551	6	-	Zea mays
ScHSF23	LTR	CCGAAA	1591	6	+	Hordeum vulgare	cis-acting element involved in low-temperature responsiveness
ScHSF23	CAAT-box	CCAAT	30	5	+	Arabidopsis thaliana	common cis-acting element in promoter and enhancer regions
ScHSF23	CAAT-box	CAAT	31	4	+	Nicotiana glutinosa
ScHSF23	CAAT-box	CCAAT	78	5	-	Arabidopsis thaliana	common cis-acting element in promoter and enhancer regions
ScHSF23	CAAT-box	CAAAT	190	5	+	Pisum sativum	common cis-acting element in promoter and enhancer regions
ScHSF23	CAAT-box	CAACCAACTCC	459	10	+	Arabidopsis thaliana	common cis-acting element in promoter and enhancer regions
ScHSF23	CAAT-box	CAAT	603	4	+	Nicotiana glutinosa
ScHSF23	CAAT-box	CAAAT	824	5	-	Pisum sativum	common cis-acting element in promoter and enhancer regions
ScHSF23	CAAT-box	CCAAT	846	5	+	Arabidopsis thaliana	common cis-acting element in promoter and enhancer regions
ScHSF23	CAAT-box	CAAT	847	4	+	Nicotiana glutinosa
ScHSF23	CAAT-box	CAAT	877	4	+	Nicotiana glutinosa
ScHSF23	CAAT-box	CCAAT	904	5	+	Arabidopsis thaliana	common cis-acting element in promoter and enhancer regions
ScHSF23	CAAT-box	CAAT	905	4	+	Nicotiana glutinosa
ScHSF23	CAAT-box	CAAT	957	4	+	Nicotiana glutinosa
ScHSF23	CAAT-box	CCAAT	1337	5	-	Arabidopsis thaliana	common cis-acting element in promoter and enhancer regions
ScHSF23	CAAT-box	CAAAT	1540	5	-	Pisum sativum	common cis-acting element in promoter and enhancer regions
ScHSF23	CAAT-box	CCAAT	1916	5	+	Arabidopsis thaliana	common cis-acting element in promoter and enhancer regions
ScHSF23	CAAT-box	CAAT	1917	4	+	Nicotiana glutinosa
ScHSF23	O2-site	GATGATGTGG	228	9	-	Zea mays	cis-acting regulatory element involved in zein metabolism regulation
ScHSF23	ABRE2	CCACGTGG	1446	8	-	Zea mays
ScHSF23	MYB	CAACCA	459	6	+	Arabidopsis thaliana
ScHSF23	MYB	CAACCA	672	6	-	Arabidopsis thaliana
ScHSF23	MYB	CAACAG	749	6	+	Arabidopsis thaliana
ScHSF23	MYC	CATTTG	190	6	-	Arabidopsis thaliana
ScHSF23	MYC	CATTTG	823	6	+	Arabidopsis thaliana
ScHSF23	box S	AGCCACC	1881	7	+	Arabidopsis thaliana
ScHSF23	Myb	CAACTG	427	6	-	Arabidopsis thaliana
ScHSF23	NON	CAACGGCCACG	1511	10	+	Nicotiana tabacum
ScHSF23	MBS	CAACTG	427	6	-	Arabidopsis thaliana	MYB binding site involved in drought-inducibility
ScHSF23	CAT-box	GCCACT	1000	6	-	Arabidopsis thaliana	cis-acting regulatory element related to meristem expression
ScHSF23	CCGTCC motif	CCGTCC	242	6	+	Nicotiana tabacum
ScHSF23	CCGTCC motif	CCGTCC	246	6	+	Nicotiana tabacum
ScHSF23	CCGTCC motif	CCGTCC	538	6	-	Nicotiana tabacum
ScHSF23	CCGTCC motif	CCGTCC	900	6	+	Nicotiana tabacum
ScHSF23	CCGTCC motif	CCGTCC	1463	6	+	Nicotiana tabacum
ScHSF23	CCGTCC motif	CCGTCC	1655	6	+	Nicotiana tabacum
ScHSF23	TGACG-motif	TGACG	715	5	+	Hordeum vulgare	cis-acting regulatory element involved in the MeJA-responsiveness
ScHSF23	TGACG-motif	TGACG	866	5	+	Hordeum vulgare	cis-acting regulatory element involved in the MeJA-responsiveness
ScHSF23	TGACG-motif	TGACG	874	5	-	Hordeum vulgare	cis-acting regulatory element involved in the MeJA-responsiveness
ScHSF23	TGACG-motif	TGACG	893	5	+	Hordeum vulgare	cis-acting regulatory element involved in the MeJA-responsiveness
ScHSF23	TGACG-motif	TGACG	1359	5	+	Hordeum vulgare	cis-acting regulatory element involved in the MeJA-responsiveness
ScHSF23	TGACG-motif	TGACG	1629	5	+	Hordeum vulgare	cis-acting regulatory element involved in the MeJA-responsiveness
ScHSF23	DRE core	GCCGAC	1172	6	+	Arabidopsis thaliana
ScHSF23	TATA-box	TATACA	939	6	-	Helianthus annuus	core promoter element around -30 of transcription start
ScHSF23	TATA-box	TATA	941	4	+	Arabidopsis thaliana	core promoter element around -30 of transcription start
ScHSF23	TATA-box	TATAAA	1661	6	-	Helianthus annuus	core promoter element around -30 of transcription start
ScHSF23	TATA-box	TATAA	1662	5	-	Arabidopsis thaliana	core promoter element around -30 of transcription start
ScHSF23	TATA-box	TATA	1663	4	-	Arabidopsis thaliana	core promoter element around -30 of transcription start
ScHSF23	TATA-box	ATTATA	1908	6	+	Brassica napus	core promoter element around -30 of transcription start
ScHSF23	TATA-box	TATAA	1909	5	-	Arabidopsis thaliana	core promoter element around -30 of transcription start
ScHSF23	TATA-box	TATA	1910	4	-	Arabidopsis thaliana	core promoter element around -30 of transcription start
ScHSF23	Sp1	GGGCGG	494	6	-	Oryza sativa	light responsive element
ScHSF23	GATA-motif	GATAGGG	1146	7	+	Pisum sativum	part of a light responsive element
ScHSF23	GATA-motif	AAGGATAAGG	1283	9	+	Solanum tuberosum	part of a light responsive element
ScHSF23	I-box	AGATAAGG	1285	8	+	Triticum aestivum	part of a light responsive element
ScHSF23	ABRE	ACGTG	237	5	-	Arabidopsis thaliana	cis-acting element involved in the abscisic acid responsiveness
ScHSF23	ABRE	ACGTG	792	5	+	Arabidopsis thaliana	cis-acting element involved in the abscisic acid responsiveness
ScHSF23	ABRE	ACGTG	1415	5	-	Arabidopsis thaliana	cis-acting element involved in the abscisic acid responsiveness
ScHSF23	ABRE	GCCGCGTGGC	1445	9	-	Oryza sativa	cis-acting element involved in the abscisic acid responsiveness
ScHSF23	ABRE	CACGTG	1447	6	-	Arabidopsis thaliana	cis-acting element involved in the abscisic acid responsiveness
ScHSF23	ABRE	ACGTG	1448	5	+	Arabidopsis thaliana	cis-acting element involved in the abscisic acid responsiveness
ScHSF23	ABRE	AACCCGG	1812	7	-	Arabidopsis thaliana	cis-acting element involved in the abscisic acid responsiveness
ScHSF23	A-box	CCGTCC	242	6	+	Petroselinum crispum	cis-acting regulatory element
ScHSF23	A-box	CCGTCC	246	6	+	Petroselinum crispum	cis-acting regulatory element
ScHSF23	A-box	CCGTCC	538	6	-	Petroselinum crispum	cis-acting regulatory element
ScHSF23	A-box	CCGTCC	900	6	+	Petroselinum crispum	cis-acting regulatory element
ScHSF23	A-box	CCGTCC	1463	6	+	Petroselinum crispum	cis-acting regulatory element
ScHSF23	A-box	CCGTCC	1655	6	+	Petroselinum crispum	cis-acting regulatory element
ScHSF23	CCGTCC-box	CCGTCC	242	6	+	Petroselinum hortense
ScHSF23	CCGTCC-box	CCGTCC	246	6	+	Petroselinum hortense
ScHSF23	CCGTCC-box	CCGTCC	538	6	-	Petroselinum hortense
ScHSF23	CCGTCC-box	CCGTCC	900	6	+	Petroselinum hortense
ScHSF23	CCGTCC-box	CCGTCC	1463	6	+	Petroselinum hortense
ScHSF23	CCGTCC-box	CCGTCC	1655	6	+	Petroselinum hortense
ScHSF23	GTGGC-motif	CATCGTGTGGC	504	10	-	Arabidopsis thaliana	part of a light responsive element
ScHSF23	GTGGC-motif	GATTCTGTGGC	1201	10	-	Spinacia oleracea	part of a light responsive element
ScHSF23	G-Box	CACGTG	1447	6	-	Pisum sativum	cis-acting regulatory element involved in light responsiveness
ScHSF23	W box	TTGACC	600	6	-	Arabidopsis thaliana
ScHSF23	CTAG-motif	ACTAGCAGAA	116	9	-	Avena sativa
ScHSF23	TCCC-motif	TCTCCCT	1300	7	-	Spinacia oleracea	part of a light responsive element
ScHSF23	TCCC-motif	TCTCCCT	1648	7	+	Spinacia oleracea	part of a light responsive element
ScHSF23	STRE	AGGGG	385	5	-	Arabidopsis thaliana
ScHSF23	STRE	AGGGG	724	5	-	Arabidopsis thaliana
ScHSF23	STRE	AGGGG	1149	5	+	Arabidopsis thaliana
ScHSF23	STRE	AGGGG	1638	5	-	Arabidopsis thaliana
ScHSF23	WRE3	CCACCT	183	6	+	Pisum sativum
ScHSF23	WRE3	CCACCT	1130	6	-	Pisum sativum
ScHSF23	WRE3	CCACCT	1402	6	+	Pisum sativum
ScHSF23	WRE3	CCACCT	1883	6	+	Pisum sativum
ScHSF23	GC-motif	CCCCCG	466	6	+	Zea mays	enhancer-like element involved in anoxic specific inducibility
ScHSF23	GC-motif	CCCCCG	615	6	-	Zea mays	enhancer-like element involved in anoxic specific inducibility
ScHSF23	GC-motif	CCCCCG	1552	6	-	Zea mays	enhancer-like element involved in anoxic specific inducibility
ScHSF23	GC-motif	CCCCCG	1668	6	+	Zea mays	enhancer-like element involved in anoxic specific inducibility
ScHSF23	TCT-motif	TCTTAC	85	6	+	Arabidopsis thaliana	part of a light responsive element
ScHSF23	Unnamed__1	CGTGG	360	5	-	Zea mays
ScHSF23	Unnamed__1	CGTGG	612	5	-	Zea mays
ScHSF23	Unnamed__1	CGTGG	809	5	-	Zea mays
ScHSF23	Unnamed__1	GCCACGTGGC	1445	10	-	Petunia sp.
ScHSF23	Unnamed__1	CGTGG	1446	5	-	Zea mays
ScHSF23	Unnamed__1	CGTGG	1449	5	+	Zea mays
ScHSF23	Unnamed__1	CGTGG	1454	5	-	Zea mays
ScHSF23	Unnamed__1	CGTGG	1473	5	-	Zea mays
ScHSF23	Unnamed__1	CGTGG	1489	5	-	Zea mays
ScHSF23	Unnamed__1	CGTGG	1517	5	-	Zea mays
ScHSF23	as-1	TGACG	715	5	+	Arabidopsis thaliana
ScHSF23	as-1	TGACG	866	5	+	Arabidopsis thaliana
ScHSF23	as-1	TGACG	874	5	-	Arabidopsis thaliana
ScHSF23	as-1	TGACG	893	5	+	Arabidopsis thaliana
ScHSF23	as-1	TGACG	1359	5	+	Arabidopsis thaliana
ScHSF23	as-1	TGACG	1629	5	+	Arabidopsis thaliana
ScHSF23	CGTCA-motif	CGTCA	715	5	-	Hordeum vulgare	cis-acting regulatory element involved in the MeJA-responsiveness
ScHSF23	CGTCA-motif	CGTCA	866	5	-	Hordeum vulgare	cis-acting regulatory element involved in the MeJA-responsiveness
ScHSF23	CGTCA-motif	CGTCA	874	5	+	Hordeum vulgare	cis-acting regulatory element involved in the MeJA-responsiveness
ScHSF23	CGTCA-motif	CGTCA	893	5	-	Hordeum vulgare	cis-acting regulatory element involved in the MeJA-responsiveness
ScHSF23	CGTCA-motif	CGTCA	1359	5	-	Hordeum vulgare	cis-acting regulatory element involved in the MeJA-responsiveness
ScHSF23	CGTCA-motif	CGTCA	1629	5	-	Hordeum vulgare	cis-acting regulatory element involved in the MeJA-responsiveness
ScHSF23	Box II	CCACGTGGC	1445	9	-	Petroselinum crispum	part of a light responsive element
ScHSF23	Box II	CCACGTGGC	1446	9	+	Petroselinum crispum	part of a light responsive element
ScHSF23	AC-II	CCACCAACCCCC	459	11	+	Phaseolus vulgaris
ScHSF23	TC-rich repeats	ATTCTCTAAC	1975	9	-	Nicotiana tabacum	cis-acting element involved in defense and stress responsiveness
ScHSF23	Unnamed__4	CTCC	356	4	+	Petroselinum hortense
ScHSF23	Unnamed__4	CTCC	366	4	+	Petroselinum hortense
ScHSF23	Unnamed__4	CTCC	383	4	+	Petroselinum hortense
ScHSF23	Unnamed__4	CTCC	554	4	+	Petroselinum hortense
ScHSF23	Unnamed__4	CTCC	637	4	-	Petroselinum hortense
ScHSF23	Unnamed__4	CTCC	733	4	+	Petroselinum hortense
ScHSF23	Unnamed__4	CTCC	820	4	+	Petroselinum hortense
ScHSF23	Unnamed__4	CTCC	1005	4	+	Petroselinum hortense
ScHSF23	Unnamed__4	CTCC	1139	4	-	Petroselinum hortense
ScHSF23	Unnamed__4	CTCC	1302	4	-	Petroselinum hortense
ScHSF23	Unnamed__4	CTCC	1400	4	+	Petroselinum hortense
ScHSF23	Unnamed__4	CTCC	1406	4	+	Petroselinum hortense
ScHSF23	Unnamed__4	CTCC	1481	4	-	Petroselinum hortense
ScHSF23	Unnamed__4	CTCC	1493	4	-	Petroselinum hortense
ScHSF23	Unnamed__4	CTCC	1503	4	-	Petroselinum hortense
ScHSF23	Unnamed__4	CTCC	1649	4	+	Petroselinum hortense
ScHSF23	Unnamed__4	CTCC	1653	4	+	Petroselinum hortense
ScHSF23	Unnamed__4	CTCC	1685	4	-	Petroselinum hortense
ScHSF23	Unnamed__4	CTCC	1700	4	-	Petroselinum hortense
ScHSF23	Unnamed__4	CTCC	1717	4	-	Petroselinum hortense
ScHSF23	Unnamed__4	CTCC	1781	4	-	Petroselinum hortense
ScHSF23	Unnamed__4	CTCC	1793	4	-	Petroselinum hortense
ScHSF23	Unnamed__4	CTCC	1834	4	-	Petroselinum hortense
ScHSF23	Unnamed__4	CTCC	1850	4	+	Petroselinum hortense
ScHSF23	Unnamed__4	CTCC	1853	4	+	Petroselinum hortense
ScHSF23	Unnamed__4	CTCC	1861	4	+	Petroselinum hortense
ScHSF23	Unnamed__4	CTCC	1873	4	+	Petroselinum hortense
ScHSF23	Unnamed__4	CTCC	1914	4	+	Petroselinum hortense
ScHSF23	Myb-binding site	CAACAG	749	6	+	Nicotiana tabacum
ScHSF23	G-box	CACGTC	237	6	+	Zea mays	cis-acting regulatory element involved in light responsiveness
ScHSF23	G-box	CACGAC	361	6	+	Zea mays	cis-acting regulatory element involved in light responsiveness
ScHSF23	G-box	CACGTC	791	6	-	Zea mays	cis-acting regulatory element involved in light responsiveness
ScHSF23	G-box	CACGTC	1415	6	+	Zea mays	cis-acting regulatory element involved in light responsiveness
ScHSF23	G-box	GCCACGTGGA	1445	9	-	Arabidopsis thaliana	cis-acting regulatory element involved in light responsiveness
ScHSF23	G-box	CACGTG	1447	6	-	Arabidopsis thaliana	cis-acting regulatory element involved in light responsiveness
ScHSF24	MYC	CATGTG	391	6	+	Arabidopsis thaliana
ScHSF24	MYC	CATTTG	979	6	-	Arabidopsis thaliana
ScHSF24	MYB	CAACCA	572	6	-	Arabidopsis thaliana
ScHSF24	CAAT-box	CAAT	137	4	-	Nicotiana glutinosa
ScHSF24	CAAT-box	CAAT	172	4	-	Nicotiana glutinosa
ScHSF24	CAAT-box	CAAT	347	4	+	Nicotiana glutinosa
ScHSF24	CAAT-box	CAAT	359	4	+	Nicotiana glutinosa
ScHSF24	CAAT-box	CAAT	709	4	+	Nicotiana glutinosa
ScHSF24	CAAT-box	CAAT	718	4	+	Nicotiana glutinosa
ScHSF24	CAAT-box	CAAT	907	4	+	Nicotiana glutinosa
ScHSF24	CAAT-box	CAAAT	964	5	+	Pisum sativum	common cis-acting element in promoter and enhancer regions
ScHSF24	CAAT-box	CAAAT	979	5	+	Pisum sativum	common cis-acting element in promoter and enhancer regions
ScHSF24	CAAT-box	CCAAT	1083	5	+	Arabidopsis thaliana	common cis-acting element in promoter and enhancer regions
ScHSF24	CAAT-box	CAAT	1084	4	+	Nicotiana glutinosa
ScHSF24	CAAT-box	CAAT	1249	4	+	Nicotiana glutinosa
ScHSF24	CAAT-box	CAAAT	1658	5	+	Pisum sativum	common cis-acting element in promoter and enhancer regions
ScHSF24	CAAT-box	CAAAT	1663	5	+	Pisum sativum	common cis-acting element in promoter and enhancer regions
ScHSF24	CAAT-box	CCAAT	1856	5	+	Arabidopsis thaliana	common cis-acting element in promoter and enhancer regions
ScHSF24	CAAT-box	CAAT	1857	4	+	Nicotiana glutinosa
ScHSF24	GT1-motif	GGTTAA	1315	6	-	Arabidopsis thaliana	light responsive element
ScHSF24	ACE	GCGACGTACC	1609	9	+	Petroselinum crispum	cis-acting element involved in light responsiveness
ScHSF24	MRE	AACCTAA	954	7	+	Petroselinum crispum	MYB binding site involved in light responsiveness
ScHSF24	LTR	CCGAAA	854	6	-	Hordeum vulgare	cis-acting element involved in low-temperature responsiveness
ScHSF24	LTR	CCGAAA	1006	6	+	Hordeum vulgare	cis-acting element involved in low-temperature responsiveness
ScHSF24	LTR	CCGAAA	1232	6	+	Hordeum vulgare	cis-acting element involved in low-temperature responsiveness
ScHSF24	ARE	AAACCA	666	6	-	Zea mays	cis-acting regulatory element essential for the anaerobic induction
ScHSF24	ARE	AAACCA	1009	6	+	Zea mays	cis-acting regulatory element essential for the anaerobic induction
ScHSF24	Unnamed__2	CCCCGG	592	6	-	Zea mays
ScHSF24	Unnamed__2	CCCCGG	1537	6	+	Zea mays
ScHSF24	Unnamed__2	CCCCGG	1974	6	-	Zea mays
ScHSF24	GATA-motif	GATAGGA	919	7	-	Arabidopsis thaliana	part of a light responsive element
ScHSF24	GATA-motif	GATAGGA	1369	7	-	Arabidopsis thaliana	part of a light responsive element
ScHSF24	Sp1	GGGCGG	79	6	-	Oryza sativa	light responsive element
ScHSF24	Sp1	GGGCGG	275	6	+	Oryza sativa	light responsive element
ScHSF24	TATA-box	TATAAA	111	6	-	Helianthus annuus	core promoter element around -30 of transcription start
ScHSF24	TATA-box	TATAA	112	5	-	Arabidopsis thaliana	core promoter element around -30 of transcription start
ScHSF24	TATA-box	TATA	113	4	+	Arabidopsis thaliana	core promoter element around -30 of transcription start
ScHSF24	TATA-box	ATATAT	1731	6	-	Brassica napus	core promoter element around -30 of transcription start
ScHSF24	TATA-box	TATA	1732	4	-	Arabidopsis thaliana	core promoter element around -30 of transcription start
ScHSF24	TATA-box	taTATAAAtc	1734	9	-	Arabidopsis thaliana	core promoter element around -30 of transcription start
ScHSF24	TATA-box	TATAAAT	1735	7	-	Brassica juncea	core promoter element around -30 of transcription start
ScHSF24	TATA-box	TATAAA	1736	6	-	Helianthus annuus	core promoter element around -30 of transcription start
ScHSF24	TATA-box	TATATAA	1737	7	-	Arabidopsis thaliana	core promoter element around -30 of transcription start
ScHSF24	TATA-box	TATATA	1738	6	-	Arabidopsis thaliana	core promoter element around -30 of transcription start
ScHSF24	TATA-box	TATA	1740	4	-	Arabidopsis thaliana	core promoter element around -30 of transcription start
ScHSF24	TGACG-motif	TGACG	1071	5	-	Hordeum vulgare	cis-acting regulatory element involved in the MeJA-responsiveness
ScHSF24	TGACG-motif	TGACG	1154	5	+	Hordeum vulgare	cis-acting regulatory element involved in the MeJA-responsiveness
ScHSF24	TGACG-motif	TGACG	1621	5	-	Hordeum vulgare	cis-acting regulatory element involved in the MeJA-responsiveness
ScHSF24	CCGTCC motif	CCGTCC	39	6	+	Nicotiana tabacum
ScHSF24	CCGTCC motif	CCGTCC	1289	6	+	Nicotiana tabacum
ScHSF24	AT~TATA-box	TATATAAA	1736	8	-	Arabidopsis thaliana
ScHSF24	AT~TATA-box	TATATA	1738	6	-	Arabidopsis thaliana
ScHSF24	MBS	CAACTG	398	6	-	Arabidopsis thaliana	MYB binding site involved in drought-inducibility
ScHSF24	MBS	CAACTG	1590	6	+	Arabidopsis thaliana	MYB binding site involved in drought-inducibility
ScHSF24	Myb	CAACTG	398	6	-	Arabidopsis thaliana
ScHSF24	Myb	CAACTG	1590	6	+	Arabidopsis thaliana
ScHSF24	as-1	TGACG	1071	5	-	Arabidopsis thaliana
ScHSF24	as-1	TGACG	1154	5	+	Arabidopsis thaliana
ScHSF24	as-1	TGACG	1621	5	-	Arabidopsis thaliana
ScHSF24	Box 4	ATTAAT	727	6	+	Petroselinum crispum	part of a conserved DNA module involved in light responsiveness
ScHSF24	Unnamed__1	CGTGG	440	5	-	Zea mays
ScHSF24	Unnamed__1	CGTGG	1178	5	-	Zea mays
ScHSF24	Unnamed__1	CGTGG	1224	5	-	Zea mays
ScHSF24	GC-motif	CCCCCG	1749	6	+	Zea mays	enhancer-like element involved in anoxic specific inducibility
ScHSF24	GC-motif	CCCCCG	1866	6	+	Zea mays	enhancer-like element involved in anoxic specific inducibility
ScHSF24	GC-motif	CCCCCG	1875	6	+	Zea mays	enhancer-like element involved in anoxic specific inducibility
ScHSF24	TCT-motif	TCTTAC	1259	6	-	Arabidopsis thaliana	part of a light responsive element
ScHSF24	TCCC-motif	TCTCCCT	1758	7	+	Spinacia oleracea	part of a light responsive element
ScHSF24	TCCC-motif	TCTCCCT	1773	7	+	Spinacia oleracea	part of a light responsive element
ScHSF24	AAGAA-motif	GAAAGAA	382	7	-	Avena sativa
ScHSF24	STRE	AGGGG	82	5	-	Arabidopsis thaliana
ScHSF24	STRE	AGGGG	223	5	+	Arabidopsis thaliana
ScHSF24	STRE	AGGGG	427	5	-	Arabidopsis thaliana
ScHSF24	STRE	AGGGG	936	5	+	Arabidopsis thaliana
ScHSF24	STRE	AGGGG	1717	5	-	Arabidopsis thaliana
ScHSF24	STRE	AGGGG	1791	5	-	Arabidopsis thaliana
ScHSF24	STRE	AGGGG	1814	5	-	Arabidopsis thaliana
ScHSF24	STRE	AGGGG	1891	5	-	Arabidopsis thaliana
ScHSF24	WRE3	CCACCT	925	6	+	Pisum sativum
ScHSF24	WRE3	CCACCT	1828	6	+	Pisum sativum
ScHSF24	AE-box	AGAAACAA	1449	8	-	Arabidopsis thaliana	part of a module for light response
ScHSF24	CCGTCC-box	CCGTCC	39	6	+	Petroselinum hortense
ScHSF24	CCGTCC-box	CCGTCC	1289	6	+	Petroselinum hortense
ScHSF24	ABRE	CGCACGTGTC	461	9	+	Hordeum vulgare	cis-acting element involved in the abscisic acid responsiveness
ScHSF24	ABRE	GCCGCGTGGC	1223	9	-	Oryza sativa	cis-acting element involved in the abscisic acid responsiveness
ScHSF24	A-box	CCGTCC	39	6	+	Petroselinum crispum	cis-acting regulatory element
ScHSF24	A-box	CCGTCC	1289	6	+	Petroselinum crispum	cis-acting regulatory element
ScHSF24	G-box	CACGAC	542	6	+	Zea mays	cis-acting regulatory element involved in light responsiveness
ScHSF24	TC-rich repeats	GTTTTCTTAC	1408	9	+	Nicotiana tabacum	cis-acting element involved in defense and stress responsiveness
ScHSF24	Unnamed__4	CTCC	68	4	+	Petroselinum hortense
ScHSF24	Unnamed__4	CTCC	192	4	-	Petroselinum hortense
ScHSF24	Unnamed__4	CTCC	457	4	+	Petroselinum hortense
ScHSF24	Unnamed__4	CTCC	495	4	+	Petroselinum hortense
ScHSF24	Unnamed__4	CTCC	757	4	+	Petroselinum hortense
ScHSF24	Unnamed__4	CTCC	918	4	+	Petroselinum hortense
ScHSF24	Unnamed__4	CTCC	1143	4	+	Petroselinum hortense
ScHSF24	Unnamed__4	CTCC	1172	4	+	Petroselinum hortense
ScHSF24	Unnamed__4	CTCC	1175	4	+	Petroselinum hortense
ScHSF24	Unnamed__4	CTCC	1192	4	+	Petroselinum hortense
ScHSF24	Unnamed__4	CTCC	1214	4	+	Petroselinum hortense
ScHSF24	Unnamed__4	CTCC	1275	4	+	Petroselinum hortense
ScHSF24	Unnamed__4	CTCC	1294	4	+	Petroselinum hortense
ScHSF24	Unnamed__4	CTCC	1541	4	-	Petroselinum hortense
ScHSF24	Unnamed__4	CTCC	1641	4	+	Petroselinum hortense
ScHSF24	Unnamed__4	CTCC	1651	4	+	Petroselinum hortense
ScHSF24	Unnamed__4	CTCC	1759	4	+	Petroselinum hortense
ScHSF24	Unnamed__4	CTCC	1774	4	+	Petroselinum hortense
ScHSF24	Unnamed__4	CTCC	1778	4	+	Petroselinum hortense
ScHSF24	Unnamed__4	CTCC	1799	4	+	Petroselinum hortense
ScHSF24	Unnamed__4	CTCC	1802	4	+	Petroselinum hortense
ScHSF24	Unnamed__4	CTCC	1805	4	+	Petroselinum hortense
ScHSF24	Unnamed__4	CTCC	1811	4	+	Petroselinum hortense
ScHSF24	Unnamed__4	CTCC	1826	4	+	Petroselinum hortense
ScHSF24	Unnamed__4	CTCC	1881	4	+	Petroselinum hortense
ScHSF24	Unnamed__4	CTCC	1887	4	+	Petroselinum hortense
ScHSF24	Unnamed__4	CTCC	1905	4	-	Petroselinum hortense
ScHSF24	Unnamed__4	CTCC	1908	4	-	Petroselinum hortense
ScHSF24	Unnamed__4	CTCC	1912	4	+	Petroselinum hortense
ScHSF24	Unnamed__4	CTCC	1916	4	+	Petroselinum hortense
ScHSF24	Unnamed__4	CTCC	1960	4	+	Petroselinum hortense
ScHSF24	TCA	TCATCTTCAT	141	9	+	Pisum sativum
ScHSF24	CGTCA-motif	CGTCA	1071	5	+	Hordeum vulgare	cis-acting regulatory element involved in the MeJA-responsiveness
ScHSF24	CGTCA-motif	CGTCA	1154	5	-	Hordeum vulgare	cis-acting regulatory element involved in the MeJA-responsiveness
ScHSF24	CGTCA-motif	CGTCA	1621	5	+	Hordeum vulgare	cis-acting regulatory element involved in the MeJA-responsiveness
ScHSF24	TGA-element	AACGAC	642	6	-	Brassica oleracea	auxin-responsive element
ScHSF24	Unnamed__6	taTAAATATct	1731	10	-	Zea mays
ScHSF26	CGTCA-motif	CGTCA	15	5	+	Hordeum vulgare	cis-acting regulatory element involved in the MeJA-responsiveness
ScHSF26	CGTCA-motif	CGTCA	1127	5	-	Hordeum vulgare	cis-acting regulatory element involved in the MeJA-responsiveness
ScHSF26	CGTCA-motif	CGTCA	1288	5	-	Hordeum vulgare	cis-acting regulatory element involved in the MeJA-responsiveness
ScHSF26	CGTCA-motif	CGTCA	1596	5	+	Hordeum vulgare	cis-acting regulatory element involved in the MeJA-responsiveness
ScHSF26	CGTCA-motif	CGTCA	1751	5	-	Hordeum vulgare	cis-acting regulatory element involved in the MeJA-responsiveness
ScHSF26	CGTCA-motif	CGTCA	1955	5	+	Hordeum vulgare	cis-acting regulatory element involved in the MeJA-responsiveness
ScHSF26	TGA-element	AACGAC	1277	6	+	Brassica oleracea	auxin-responsive element
ScHSF26	ABRE3a	TACGTG	948	6	-	Zea mays
ScHSF26	Unnamed__4	CTCC	82	4	+	Petroselinum hortense
ScHSF26	Unnamed__4	CTCC	377	4	-	Petroselinum hortense
ScHSF26	Unnamed__4	CTCC	426	4	-	Petroselinum hortense
ScHSF26	Unnamed__4	CTCC	496	4	+	Petroselinum hortense
ScHSF26	Unnamed__4	CTCC	508	4	-	Petroselinum hortense
ScHSF26	Unnamed__4	CTCC	625	4	+	Petroselinum hortense
ScHSF26	Unnamed__4	CCCACAGGC	902	9	+	Zea mays
ScHSF26	Unnamed__4	CTCC	1007	4	-	Petroselinum hortense
ScHSF26	Unnamed__4	CTCC	1023	4	-	Petroselinum hortense
ScHSF26	Unnamed__4	CTCC	1141	4	+	Petroselinum hortense
ScHSF26	Unnamed__4	CTCC	1169	4	+	Petroselinum hortense
ScHSF26	Unnamed__4	CTCC	1220	4	+	Petroselinum hortense
ScHSF26	Unnamed__4	CTCC	1399	4	+	Petroselinum hortense
ScHSF26	Unnamed__4	CTCC	1412	4	+	Petroselinum hortense
ScHSF26	Unnamed__4	CTCC	1481	4	+	Petroselinum hortense
ScHSF26	Unnamed__4	CTCC	1535	4	+	Petroselinum hortense
ScHSF26	Unnamed__4	CTCC	1602	4	+	Petroselinum hortense
ScHSF26	Unnamed__4	CTCC	1686	4	-	Petroselinum hortense
ScHSF26	Unnamed__4	CTCC	1939	4	+	Petroselinum hortense
ScHSF26	ABRE4	CACGTA	948	6	+	Zea mays
ScHSF26	G-box	TACGTG	948	6	-	Arabidopsis thaliana	cis-acting regulatory element involved in light responsiveness
ScHSF26	G-box	CACGAC	1312	6	+	Zea mays	cis-acting regulatory element involved in light responsiveness
ScHSF26	CARE	CAACTCCC	507	8	-	Oryza sativa
ScHSF26	ABRE	ACGTG	948	5	-	Arabidopsis thaliana	cis-acting element involved in the abscisic acid responsiveness
ScHSF26	W box	TTGACC	86	6	-	Arabidopsis thaliana
ScHSF26	W box	TTGACC	154	6	-	Arabidopsis thaliana
ScHSF26	AAGAA-motif	GAAAGAA	1816	7	-	Avena sativa
ScHSF26	TCCC-motif	TCTCCCT	1411	7	+	Spinacia oleracea	part of a light responsive element
ScHSF26	WRE3	CCACCT	1385	6	-	Pisum sativum
ScHSF26	STRE	AGGGG	913	5	+	Arabidopsis thaliana
ScHSF26	STRE	AGGGG	986	5	-	Arabidopsis thaliana
ScHSF26	STRE	AGGGG	1941	5	-	Arabidopsis thaliana
ScHSF26	GC-motif	CCCCCG	1491	6	+	Zea mays	enhancer-like element involved in anoxic specific inducibility
ScHSF26	GC-motif	CCCCCG	1951	6	+	Zea mays	enhancer-like element involved in anoxic specific inducibility
ScHSF26	GC-motif	CCCCCG	1988	6	+	Zea mays	enhancer-like element involved in anoxic specific inducibility
ScHSF26	Unnamed__1	CGTGG	412	5	-	Zea mays
ScHSF26	Unnamed__1	CGTGG	947	5	-	Zea mays
ScHSF26	Unnamed__1	CGTGG	1311	5	-	Zea mays
ScHSF26	Unnamed__1	CGTGG	1526	5	-	Zea mays
ScHSF26	Unnamed__1	CGTGG	1655	5	-	Zea mays
ScHSF26	as-1	TGACG	15	5	-	Arabidopsis thaliana
ScHSF26	as-1	TGACG	1127	5	+	Arabidopsis thaliana
ScHSF26	as-1	TGACG	1288	5	+	Arabidopsis thaliana
ScHSF26	as-1	TGACG	1596	5	-	Arabidopsis thaliana
ScHSF26	as-1	TGACG	1751	5	+	Arabidopsis thaliana
ScHSF26	as-1	TGACG	1955	5	-	Arabidopsis thaliana
ScHSF26	DRE1	ACCGAGA	70	7	+	Zea mays
ScHSF26	DRE1	ACCGAGA	343	7	+	Zea mays
ScHSF26	TGACG-motif	TGACG	15	5	-	Hordeum vulgare	cis-acting regulatory element involved in the MeJA-responsiveness
ScHSF26	TGACG-motif	TGACG	1127	5	+	Hordeum vulgare	cis-acting regulatory element involved in the MeJA-responsiveness
ScHSF26	TGACG-motif	TGACG	1288	5	+	Hordeum vulgare	cis-acting regulatory element involved in the MeJA-responsiveness
ScHSF26	TGACG-motif	TGACG	1596	5	-	Hordeum vulgare	cis-acting regulatory element involved in the MeJA-responsiveness
ScHSF26	TGACG-motif	TGACG	1751	5	+	Hordeum vulgare	cis-acting regulatory element involved in the MeJA-responsiveness
ScHSF26	TGACG-motif	TGACG	1955	5	-	Hordeum vulgare	cis-acting regulatory element involved in the MeJA-responsiveness
ScHSF26	DRE core	GCCGAC	1055	6	+	Arabidopsis thaliana
ScHSF26	DRE core	GCCGAC	1625	6	+	Arabidopsis thaliana
ScHSF26	DRE core	GCCGAC	1770	6	+	Arabidopsis thaliana
ScHSF26	Sp1	GGGCGG	1863	6	-	Oryza sativa	light responsive element
ScHSF26	Sp1	GGGCGG	1948	6	-	Oryza sativa	light responsive element
ScHSF26	TATA-box	TATA	435	4	+	Arabidopsis thaliana	core promoter element around -30 of transcription start
ScHSF26	TATA-box	TATAAA	446	6	-	Helianthus annuus	core promoter element around -30 of transcription start
ScHSF26	TATA-box	TATAA	447	5	-	Arabidopsis thaliana	core promoter element around -30 of transcription start
ScHSF26	TATA-box	TATA	448	4	+	Arabidopsis thaliana	core promoter element around -30 of transcription start
ScHSF26	TATA-box	TATACA	539	6	-	Helianthus annuus	core promoter element around -30 of transcription start
ScHSF26	TATA-box	TATA	541	4	+	Arabidopsis thaliana	core promoter element around -30 of transcription start
ScHSF26	TATA-box	ATATAA	812	6	+	Brassica oleracea	core promoter element around -30 of transcription start
ScHSF26	TATA-box	TATA	813	4	+	Arabidopsis thaliana	core promoter element around -30 of transcription start
ScHSF26	TATA-box	ATATAA	822	6	+	Brassica oleracea	core promoter element around -30 of transcription start
ScHSF26	TATA-box	TATA	823	4	+	Arabidopsis thaliana	core promoter element around -30 of transcription start
ScHSF26	MYB recognition site	CCGTTG	642	6	+	Arabidopsis thaliana
ScHSF26	LTR	CCGAAA	1905	6	+	Hordeum vulgare	cis-acting element involved in low-temperature responsiveness
ScHSF26	CCAAT-box	CAACGG	642	6	-	Hordeum vulgare	MYBHv1 binding site
ScHSF26	ACE	CTAACGTATT	1705	9	-	Petroselinum crispum	cis-acting element involved in light responsiveness
ScHSF26	GT1-motif	GGTTAAT	771	7	+	Avena sativa	light responsive element
ScHSF26	AP-1	TGAGTTAG	297	8	-	Arabidopsis thaliana
ScHSF26	CAAT-box	CAAT	89	4	+	Nicotiana glutinosa
ScHSF26	CAAT-box	CCAAT	95	5	+	Arabidopsis thaliana	common cis-acting element in promoter and enhancer regions
ScHSF26	CAAT-box	CAAT	96	4	+	Nicotiana glutinosa
ScHSF26	CAAT-box	CAAT	120	4	-	Nicotiana glutinosa
ScHSF26	CAAT-box	CAAAT	311	5	-	Pisum sativum	common cis-acting element in promoter and enhancer regions
ScHSF26	CAAT-box	CAAAT	384	5	+	Pisum sativum	common cis-acting element in promoter and enhancer regions
ScHSF26	CAAT-box	TGCCAAC	404	7	+	Petunia hybrida	common cis-acting element in promoter and enhancer regions
ScHSF26	CAAT-box	CCAAT	457	5	+	Arabidopsis thaliana	common cis-acting element in promoter and enhancer regions
ScHSF26	CAAT-box	CAAT	458	4	+	Nicotiana glutinosa
ScHSF26	CAAT-box	CAAT	559	4	+	Nicotiana glutinosa
ScHSF26	CAAT-box	CAAAT	650	5	+	Pisum sativum	common cis-acting element in promoter and enhancer regions
ScHSF26	CAAT-box	CAAT	697	4	+	Nicotiana glutinosa
ScHSF26	CAAT-box	CAAT	779	4	+	Nicotiana glutinosa
ScHSF26	CAAT-box	CAAT	842	4	-	Nicotiana glutinosa
ScHSF26	CAAT-box	CCAAT	1012	5	-	Arabidopsis thaliana	common cis-acting element in promoter and enhancer regions
ScHSF26	CAAT-box	CAAAT	1144	5	+	Pisum sativum	common cis-acting element in promoter and enhancer regions
ScHSF26	CAAT-box	CCAAT	1163	5	+	Arabidopsis thaliana	common cis-acting element in promoter and enhancer regions
ScHSF26	CAAT-box	CAAT	1164	4	+	Nicotiana glutinosa
ScHSF26	CAAT-box	CAAT	1285	4	+	Nicotiana glutinosa
ScHSF26	CAAT-box	CAAAT	1380	5	-	Pisum sativum	common cis-acting element in promoter and enhancer regions
ScHSF26	CAAT-box	CAAAT	1446	5	-	Pisum sativum	common cis-acting element in promoter and enhancer regions
ScHSF26	CAAT-box	CAAAT	1591	5	+	Pisum sativum	common cis-acting element in promoter and enhancer regions
ScHSF26	CAAT-box	CAAT	1722	4	+	Nicotiana glutinosa
ScHSF26	CAAT-box	CAAAT	1762	5	+	Pisum sativum	common cis-acting element in promoter and enhancer regions
ScHSF26	CAAT-box	CAAT	1783	4	+	Nicotiana glutinosa
ScHSF26	CAAT-box	CAAT	1958	4	+	Nicotiana glutinosa
ScHSF26	MYB-like sequence	TAACCA	92	6	+	Arabidopsis thaliana
ScHSF26	MYB-like sequence	TAACCA	683	6	+	Arabidopsis thaliana
ScHSF26	MYB	TAACCA	92	6	+	Arabidopsis thaliana
ScHSF26	MYB	TAACCA	683	6	+	Arabidopsis thaliana
ScHSF26	MYB	CAACCA	1523	6	+	Arabidopsis thaliana
ScHSF26	MYC	CATTTG	310	6	+	Arabidopsis thaliana
ScHSF26	MYC	CATTTG	650	6	-	Arabidopsis thaliana
ScHSF26	MYC	CATGTG	753	6	-	Arabidopsis thaliana
ScHSF26	MYC	CATGTG	1402	6	+	Arabidopsis thaliana
ScHSF26	MYC	CATGTG	1630	6	-	Arabidopsis thaliana
ScHSF28	box S	AGCCACC	396	7	-	Arabidopsis thaliana
ScHSF28	chs-CMA2a	TCACTTGA	229	8	+	Petroselinum crispum	part of a light responsive element
ScHSF28	CCGTCC motif	CCGTCC	1754	6	+	Nicotiana tabacum
ScHSF28	TGACG-motif	TGACG	47	5	-	Hordeum vulgare	cis-acting regulatory element involved in the MeJA-responsiveness
ScHSF28	TGACG-motif	TGACG	1196	5	-	Hordeum vulgare	cis-acting regulatory element involved in the MeJA-responsiveness
ScHSF28	AT~TATA-box	TATATA	237	6	+	Arabidopsis thaliana
ScHSF28	AT~TATA-box	TATATA	239	6	+	Arabidopsis thaliana
ScHSF28	AT~TATA-box	TATATAAA	1388	8	-	Arabidopsis thaliana
ScHSF28	AT~TATA-box	TATATA	1390	6	-	Arabidopsis thaliana
ScHSF28	CAT-box	GCCACT	90	6	+	Arabidopsis thaliana	cis-acting regulatory element related to meristem expression
ScHSF28	CAT-box	GCCACT	1216	6	+	Arabidopsis thaliana	cis-acting regulatory element related to meristem expression
ScHSF28	TCA-element	CCATCTTTTT	1502	9	+	Nicotiana tabacum	cis-acting element involved in salicylic acid responsiveness
ScHSF28	I-box	AGATAAGG	185	8	+	Triticum aestivum	part of a light responsive element
ScHSF28	TATA-box	TATA	2	4	+	Arabidopsis thaliana	core promoter element around -30 of transcription start
ScHSF28	TATA-box	TATAAAT	23	7	-	Brassica juncea	core promoter element around -30 of transcription start
ScHSF28	TATA-box	TATAAA	24	6	-	Helianthus annuus	core promoter element around -30 of transcription start
ScHSF28	TATA-box	TATAA	25	5	-	Arabidopsis thaliana	core promoter element around -30 of transcription start
ScHSF28	TATA-box	TATA	26	4	+	Arabidopsis thaliana	core promoter element around -30 of transcription start
ScHSF28	TATA-box	taTATAAAtc	235	9	-	Arabidopsis thaliana	core promoter element around -30 of transcription start
ScHSF28	TATA-box	ATATAT	236	6	+	Brassica napus	core promoter element around -30 of transcription start
ScHSF28	TATA-box	TATATA	237	6	+	Arabidopsis thaliana	core promoter element around -30 of transcription start
ScHSF28	TATA-box	ATATAT	238	6	+	Brassica napus	core promoter element around -30 of transcription start
ScHSF28	TATA-box	TATATA	239	6	+	Arabidopsis thaliana	core promoter element around -30 of transcription start
ScHSF28	TATA-box	ATATAA	240	6	+	Brassica oleracea	core promoter element around -30 of transcription start
ScHSF28	TATA-box	TATA	241	4	+	Arabidopsis thaliana	core promoter element around -30 of transcription start
ScHSF28	TATA-box	TATA	1147	4	-	Arabidopsis thaliana	core promoter element around -30 of transcription start
ScHSF28	TATA-box	taTATAAAtc	1386	9	-	Arabidopsis thaliana	core promoter element around -30 of transcription start
ScHSF28	TATA-box	TATAAAA	1387	7	-	Pisum sativum	core promoter element around -30 of transcription start
ScHSF28	TATA-box	TATAAA	1388	6	-	Helianthus annuus	core promoter element around -30 of transcription start
ScHSF28	TATA-box	TATATAA	1389	7	-	Arabidopsis thaliana	core promoter element around -30 of transcription start
ScHSF28	TATA-box	TATATA	1390	6	-	Arabidopsis thaliana	core promoter element around -30 of transcription start
ScHSF28	TATA-box	ATATAT	1391	6	-	Brassica napus	core promoter element around -30 of transcription start
ScHSF28	TATA-box	TATA	1392	4	-	Arabidopsis thaliana	core promoter element around -30 of transcription start
ScHSF28	TATA-box	TATAAAA	1479	7	-	Pisum sativum	core promoter element around -30 of transcription start
ScHSF28	TATA-box	TATAAA	1480	6	-	Helianthus annuus	core promoter element around -30 of transcription start
ScHSF28	TATA-box	TATAA	1481	5	-	Arabidopsis thaliana	core promoter element around -30 of transcription start
ScHSF28	TATA-box	TATA	1482	4	-	Arabidopsis thaliana	core promoter element around -30 of transcription start
ScHSF28	TATA-box	TATA	1545	4	-	Arabidopsis thaliana	core promoter element around -30 of transcription start
ScHSF28	TATA-box	TATA	1624	4	-	Arabidopsis thaliana	core promoter element around -30 of transcription start
ScHSF28	TATA-box	ATATAT	1678	6	-	Brassica napus	core promoter element around -30 of transcription start
ScHSF28	TATA-box	TATA	1679	4	-	Arabidopsis thaliana	core promoter element around -30 of transcription start
ScHSF28	TATA-box	ccTATAAAaa	1900	9	+	Arabidopsis thaliana	core promoter element around -30 of transcription start
ScHSF28	TATA-box	TATA	1902	4	-	Arabidopsis thaliana	core promoter element around -30 of transcription start
ScHSF28	ARE	AAACCA	1499	6	+	Zea mays	cis-acting regulatory element essential for the anaerobic induction
ScHSF28	Unnamed__2	CCCCGG	1778	6	-	Zea mays
ScHSF28	CAAT-box	CAAT	13	4	+	Nicotiana glutinosa
ScHSF28	CAAT-box	CAAAT	79	5	+	Pisum sativum	common cis-acting element in promoter and enhancer regions
ScHSF28	CAAT-box	CAAT	102	4	+	Nicotiana glutinosa
ScHSF28	CAAT-box	CAAT	150	4	-	Nicotiana glutinosa
ScHSF28	CAAT-box	CAAT	180	4	+	Nicotiana glutinosa
ScHSF28	CAAT-box	CAAT	212	4	+	Nicotiana glutinosa
ScHSF28	CAAT-box	CAAT	264	4	-	Nicotiana glutinosa
ScHSF28	CAAT-box	CCAAT	279	5	-	Arabidopsis thaliana	common cis-acting element in promoter and enhancer regions
ScHSF28	CAAT-box	CAAT	286	4	+	Nicotiana glutinosa
ScHSF28	CAAT-box	CAAT	441	4	-	Nicotiana glutinosa
ScHSF28	CAAT-box	CCAAT	588	5	+	Arabidopsis thaliana	common cis-acting element in promoter and enhancer regions
ScHSF28	CAAT-box	CAAT	589	4	+	Nicotiana glutinosa
ScHSF28	CAAT-box	CCAAT	608	5	+	Arabidopsis thaliana	common cis-acting element in promoter and enhancer regions
ScHSF28	CAAT-box	CAAT	609	4	+	Nicotiana glutinosa
ScHSF28	CAAT-box	CAAT	723	4	-	Nicotiana glutinosa
ScHSF28	CAAT-box	CAAAT	743	5	+	Pisum sativum	common cis-acting element in promoter and enhancer regions
ScHSF28	CAAT-box	CAAAT	810	5	+	Pisum sativum	common cis-acting element in promoter and enhancer regions
ScHSF28	CAAT-box	CAAAT	1151	5	+	Pisum sativum	common cis-acting element in promoter and enhancer regions
ScHSF28	CAAT-box	CAAAT	1159	5	+	Pisum sativum	common cis-acting element in promoter and enhancer regions
ScHSF28	CAAT-box	CAAAT	1199	5	+	Pisum sativum	common cis-acting element in promoter and enhancer regions
ScHSF28	CAAT-box	CAAT	1234	4	-	Nicotiana glutinosa
ScHSF28	CAAT-box	CAAT	1383	4	-	Nicotiana glutinosa
ScHSF28	CAAT-box	CAAT	1563	4	+	Nicotiana glutinosa
ScHSF28	CAAT-box	CAAAT	1577	5	-	Pisum sativum	common cis-acting element in promoter and enhancer regions
ScHSF28	CAAT-box	CAAAT	1696	5	+	Pisum sativum	common cis-acting element in promoter and enhancer regions
ScHSF28	CAAT-box	CAAAT	1936	5	+	Pisum sativum	common cis-acting element in promoter and enhancer regions
ScHSF28	MYC	CATGTG	613	6	+	Arabidopsis thaliana
ScHSF28	MYC	CATTTG	743	6	-	Arabidopsis thaliana
ScHSF28	MYB-like sequence	TAACCA	1340	6	-	Arabidopsis thaliana
ScHSF28	MYB	CAACAG	107	6	+	Arabidopsis thaliana
ScHSF28	MYB	TAACCA	1340	6	-	Arabidopsis thaliana
ScHSF28	MYB	CAACCA	1962	6	+	Arabidopsis thaliana
ScHSF28	TATA	TATAAAAT	1478	8	-	Arabidopsis thaliana
ScHSF28	CGTCA-motif	CGTCA	47	5	+	Hordeum vulgare	cis-acting regulatory element involved in the MeJA-responsiveness
ScHSF28	CGTCA-motif	CGTCA	1196	5	+	Hordeum vulgare	cis-acting regulatory element involved in the MeJA-responsiveness
ScHSF28	TC-rich repeats	GTTTTCTTAC	1237	9	+	Nicotiana tabacum	cis-acting element involved in defense and stress responsiveness
ScHSF28	ERE	ATTTTAAA	693	8	+	Nicotiana glutinos
ScHSF28	Unnamed__4	CTCC	127	4	+	Petroselinum hortense
ScHSF28	Unnamed__4	CTCC	516	4	+	Petroselinum hortense
ScHSF28	Unnamed__4	CTCC	1044	4	+	Petroselinum hortense
ScHSF28	Unnamed__4	CTCC	1095	4	-	Petroselinum hortense
ScHSF28	Unnamed__4	CTCC	1113	4	-	Petroselinum hortense
ScHSF28	Unnamed__4	CTCC	1286	4	-	Petroselinum hortense
ScHSF28	Unnamed__4	CTCC	1289	4	-	Petroselinum hortense
ScHSF28	Unnamed__4	CTCC	1453	4	-	Petroselinum hortense
ScHSF28	Unnamed__4	CTCC	1472	4	-	Petroselinum hortense
ScHSF28	Unnamed__4	CTCC	1691	4	-	Petroselinum hortense
ScHSF28	Unnamed__4	CTCC	1865	4	+	Petroselinum hortense
ScHSF28	Unnamed__4	CTCC	1898	4	+	Petroselinum hortense
ScHSF28	Unnamed__4	CTCC	1910	4	+	Petroselinum hortense
ScHSF28	Unnamed__4	CTCC	1924	4	+	Petroselinum hortense
ScHSF28	Unnamed__4	CTCC	1991	4	+	Petroselinum hortense
ScHSF28	Myb-binding site	CAACAG	107	6	+	Nicotiana tabacum
ScHSF28	G-box	CACGAC	201	6	+	Zea mays	cis-acting regulatory element involved in light responsiveness
ScHSF28	G-box	CACGAC	428	6	-	Zea mays	cis-acting regulatory element involved in light responsiveness
ScHSF28	G-box	CACGAC	838	6	+	Zea mays	cis-acting regulatory element involved in light responsiveness
ScHSF28	G-box	CACGAC	1582	6	+	Zea mays	cis-acting regulatory element involved in light responsiveness
ScHSF28	G-box	ACACGTGT	1659	8	-	Brassica napus	cis-acting regulatory element involved in light responsiveness
ScHSF28	G-box	CACGTG	1660	6	-	Arabidopsis thaliana	cis-acting regulatory element involved in light responsiveness
ScHSF28	CCGTCC-box	CCGTCC	1754	6	+	Petroselinum hortense
ScHSF28	AE-box	AGAAACTT	1269	8	-	Arabidopsis thaliana	part of a module for light response
ScHSF28	AE-box	AGAAACTT	1820	8	+	Arabidopsis thaliana	part of a module for light response
ScHSF28	ABRE	AACCCGG	999	7	-	Arabidopsis thaliana	cis-acting element involved in the abscisic acid responsiveness
ScHSF28	ABRE	CACGTG	1660	6	-	Arabidopsis thaliana	cis-acting element involved in the abscisic acid responsiveness
ScHSF28	ABRE	ACGTG	1661	5	+	Arabidopsis thaliana	cis-acting element involved in the abscisic acid responsiveness
ScHSF28	A-box	CCGTCC	1754	6	+	Petroselinum crispum	cis-acting regulatory element
ScHSF28	W box	TTGACC	174	6	-	Arabidopsis thaliana
ScHSF28	Myc	TCTCTTA	1052	7	-	Arabidopsis thaliana
ScHSF28	G-Box	CACGTG	1660	6	-	Pisum sativum	cis-acting regulatory element involved in light responsiveness
ScHSF28	TCCC-motif	TCTCCCT	1093	7	-	Spinacia oleracea	part of a light responsive element
ScHSF28	AAGAA-motif	GAAAGAA	1240	7	-	Avena sativa
ScHSF28	STRE	AGGGG	1032	5	-	Arabidopsis thaliana
ScHSF28	STRE	AGGGG	1291	5	+	Arabidopsis thaliana
ScHSF28	STRE	AGGGG	1862	5	-	Arabidopsis thaliana
ScHSF28	WRE3	CCACCT	395	6	-	Pisum sativum
ScHSF28	as-1	TGACG	47	5	-	Arabidopsis thaliana
ScHSF28	as-1	TGACG	1196	5	-	Arabidopsis thaliana
ScHSF28	AuxRR-core	GGTCCAT	1465	7	+	Nicotiana tabacum	cis-acting regulatory element involved in auxin responsiveness
ScHSF28	Box 4	ATTAAT	82	6	+	Petroselinum crispum	part of a conserved DNA module involved in light responsiveness
ScHSF3	AuxRR-core	GGTCCAT	1709	7	+	Nicotiana tabacum	cis-acting regulatory element involved in auxin responsiveness
ScHSF3	Unnamed__1	CGTGG	294	5	+	Zea mays
ScHSF3	Unnamed__1	CGTGG	483	5	-	Zea mays
ScHSF3	Unnamed__1	CGTGG	1565	5	-	Zea mays
ScHSF3	Unnamed__1	CGTGG	1765	5	+	Zea mays
ScHSF3	Unnamed__1	CGTGG	1771	5	+	Zea mays
ScHSF3	TCT-motif	TCTTAC	601	6	+	Arabidopsis thaliana	part of a light responsive element
ScHSF3	STRE	AGGGG	1051	5	+	Arabidopsis thaliana
ScHSF3	STRE	AGGGG	1632	5	+	Arabidopsis thaliana
ScHSF3	STRE	AGGGG	1638	5	+	Arabidopsis thaliana
ScHSF3	STRE	AGGGG	1843	5	+	Arabidopsis thaliana
ScHSF3	STRE	AGGGG	1871	5	-	Arabidopsis thaliana
ScHSF3	WRE3	CCACCT	1503	6	+	Pisum sativum
ScHSF3	WRE3	CCACCT	1530	6	+	Pisum sativum
ScHSF3	WRE3	CCACCT	1948	6	+	Pisum sativum
ScHSF3	TCCC-motif	TCTCCCT	225	7	+	Spinacia oleracea	part of a light responsive element
ScHSF3	TCCC-motif	TCTCCCT	454	7	-	Spinacia oleracea	part of a light responsive element
ScHSF3	W box	TTGACC	1136	6	+	Arabidopsis thaliana
ScHSF3	Unnamed__16	GCTGCCCGTC	1842	9	-	Zea mays
ScHSF3	CCGTCC-box	CCGTCC	498	6	+	Petroselinum hortense
ScHSF3	A-box	CCGTCC	498	6	+	Petroselinum crispum	cis-acting regulatory element
ScHSF3	ABRE	ACGTG	200	5	+	Arabidopsis thaliana	cis-acting element involved in the abscisic acid responsiveness
ScHSF3	ABRE	ACGTG	872	5	-	Arabidopsis thaliana	cis-acting element involved in the abscisic acid responsiveness
ScHSF3	ABRE	ACGTG	1566	5	-	Arabidopsis thaliana	cis-acting element involved in the abscisic acid responsiveness
ScHSF3	G-box	TACGTG	199	6	+	Arabidopsis thaliana	cis-acting regulatory element involved in light responsiveness
ScHSF3	G-box	CACGTC	872	6	+	Zea mays	cis-acting regulatory element involved in light responsiveness
ScHSF3	G-box	TACGTG	1566	6	-	Arabidopsis thaliana	cis-acting regulatory element involved in light responsiveness
ScHSF3	ABRE4	CACGTA	199	6	-	Zea mays
ScHSF3	ABRE4	CACGTA	1566	6	+	Zea mays
ScHSF3	Unnamed__4	CTCC	9	4	+	Petroselinum hortense
ScHSF3	Unnamed__4	CTCC	71	4	-	Petroselinum hortense
ScHSF3	Unnamed__4	CTCC	211	4	+	Petroselinum hortense
ScHSF3	Unnamed__4	CTCC	226	4	+	Petroselinum hortense
ScHSF3	Unnamed__4	CTCC	297	4	-	Petroselinum hortense
ScHSF3	Unnamed__4	CTCC	441	4	-	Petroselinum hortense
ScHSF3	Unnamed__4	CTCC	456	4	-	Petroselinum hortense
ScHSF3	Unnamed__4	CTCC	517	4	+	Petroselinum hortense
ScHSF3	Unnamed__4	CTCC	546	4	+	Petroselinum hortense
ScHSF3	Unnamed__4	CTCC	701	4	+	Petroselinum hortense
ScHSF3	Unnamed__4	CTCC	736	4	+	Petroselinum hortense
ScHSF3	Unnamed__4	CTCC	783	4	-	Petroselinum hortense
ScHSF3	Unnamed__4	CTCC	798	4	-	Petroselinum hortense
ScHSF3	Unnamed__4	CTCC	896	4	+	Petroselinum hortense
ScHSF3	Unnamed__4	CTCC	1079	4	+	Petroselinum hortense
ScHSF3	Unnamed__4	CTCC	1220	4	-	Petroselinum hortense
ScHSF3	Unnamed__4	CTCC	1306	4	-	Petroselinum hortense
ScHSF3	Unnamed__4	CTCC	1636	4	-	Petroselinum hortense
ScHSF3	Unnamed__4	CTCC	1756	4	-	Petroselinum hortense
ScHSF3	Unnamed__4	CTCC	1827	4	-	Petroselinum hortense
ScHSF3	Unnamed__4	CTCC	1868	4	+	Petroselinum hortense
ScHSF3	Unnamed__4	CTCC	1882	4	+	Petroselinum hortense
ScHSF3	Unnamed__4	CTCC	1885	4	+	Petroselinum hortense
ScHSF3	Unnamed__4	CTCC	1888	4	+	Petroselinum hortense
ScHSF3	Unnamed__4	CTCC	1891	4	+	Petroselinum hortense
ScHSF3	Unnamed__4	CTCC	1894	4	+	Petroselinum hortense
ScHSF3	Unnamed__4	CTCC	1897	4	+	Petroselinum hortense
ScHSF3	Unnamed__4	CTCC	1900	4	+	Petroselinum hortense
ScHSF3	Unnamed__4	CTCC	1903	4	+	Petroselinum hortense
ScHSF3	Unnamed__4	CTCC	1906	4	+	Petroselinum hortense
ScHSF3	Unnamed__4	CTCC	1933	4	+	Petroselinum hortense
ScHSF3	Unnamed__4	CTCC	1942	4	+	Petroselinum hortense
ScHSF3	Unnamed__4	CTCC	1994	4	-	Petroselinum hortense
ScHSF3	TC-rich repeats	GTTTTCTTAC	597	9	+	Nicotiana tabacum	cis-acting element involved in defense and stress responsiveness
ScHSF3	ABRE3a	TACGTG	199	6	+	Zea mays
ScHSF3	ABRE3a	TACGTG	1566	6	-	Zea mays
ScHSF3	MYC	CATGTG	380	6	+	Arabidopsis thaliana
ScHSF3	MYC	CATTTG	413	6	+	Arabidopsis thaliana
ScHSF3	MYC	CATGTG	1784	6	+	Arabidopsis thaliana
ScHSF3	CAAT-box	CAAT	153	4	-	Nicotiana glutinosa
ScHSF3	CAAT-box	CAAT	159	4	-	Nicotiana glutinosa
ScHSF3	CAAT-box	CAAAT	414	5	-	Pisum sativum	common cis-acting element in promoter and enhancer regions
ScHSF3	CAAT-box	CAAT	465	4	+	Nicotiana glutinosa
ScHSF3	CAAT-box	CAAAT	467	5	-	Pisum sativum	common cis-acting element in promoter and enhancer regions
ScHSF3	CAAT-box	CAAT	512	4	+	Nicotiana glutinosa
ScHSF3	CAAT-box	CAAAT	651	5	-	Pisum sativum	common cis-acting element in promoter and enhancer regions
ScHSF3	CAAT-box	CAAT	967	4	-	Nicotiana glutinosa
ScHSF3	CAAT-box	CAAAT	1752	5	-	Pisum sativum	common cis-acting element in promoter and enhancer regions
ScHSF3	CAAT-box	CAAT	1926	4	-	Nicotiana glutinosa
ScHSF3	CCAAT-box	CAACGG	806	6	-	Hordeum vulgare	MYBHv1 binding site
ScHSF3	MYB recognition site	CCGTTG	806	6	+	Arabidopsis thaliana
ScHSF3	ARE	AAACCA	791	6	-	Zea mays	cis-acting regulatory element essential for the anaerobic induction
ScHSF3	ARE	AAACCA	1519	6	+	Zea mays	cis-acting regulatory element essential for the anaerobic induction
ScHSF3	GRA	CACTGGCCGCCC	28	11	-	Zea mays
ScHSF3	TCA-element	CCATCTTTTT	1503	9	+	Nicotiana tabacum	cis-acting element involved in salicylic acid responsiveness
ScHSF3	Sp1	GGGCGG	683	6	-	Oryza sativa	light responsive element
ScHSF3	Sp1	GGGCGG	1705	6	+	Oryza sativa	light responsive element
ScHSF3	TATA-box	TATA	642	4	+	Arabidopsis thaliana	core promoter element around -30 of transcription start
ScHSF3	TATA-box	ATATAT	950	6	+	Brassica napus	core promoter element around -30 of transcription start
ScHSF3	TATA-box	TATATA	951	6	+	Arabidopsis thaliana	core promoter element around -30 of transcription start
ScHSF3	TATA-box	TATA	953	4	+	Arabidopsis thaliana	core promoter element around -30 of transcription start
ScHSF3	TATA-box	TATA	1293	4	-	Arabidopsis thaliana	core promoter element around -30 of transcription start
ScHSF3	TATA-box	taTATAAAtc	1295	9	+	Arabidopsis thaliana	core promoter element around -30 of transcription start
ScHSF3	TATA-box	TATA	1570	4	-	Arabidopsis thaliana	core promoter element around -30 of transcription start
ScHSF3	TATA-box	ATATAT	1617	6	-	Brassica napus	core promoter element around -30 of transcription start
ScHSF3	TATA-box	TATATA	1618	6	-	Arabidopsis thaliana	core promoter element around -30 of transcription start
ScHSF3	TATA-box	ATATAA	1619	6	+	Brassica oleracea	core promoter element around -30 of transcription start
ScHSF3	TATA-box	TATA	1620	4	-	Arabidopsis thaliana	core promoter element around -30 of transcription start
ScHSF3	TATA-box	TATA	1832	4	-	Arabidopsis thaliana	core promoter element around -30 of transcription start
ScHSF3	TATA-box	TATAA	1922	5	-	Arabidopsis thaliana	core promoter element around -30 of transcription start
ScHSF3	TATA-box	TATA	1923	4	-	Arabidopsis thaliana	core promoter element around -30 of transcription start
ScHSF3	AT~TATA-box	TATATA	951	6	+	Arabidopsis thaliana
ScHSF3	AT~TATA-box	TATATA	1618	6	-	Arabidopsis thaliana
ScHSF3	CCGTCC motif	CCGTCC	498	6	+	Nicotiana tabacum
ScHSF3	DRE core	GCCGAC	1642	6	-	Arabidopsis thaliana
ScHSF3	MBS	CAACTG	1449	6	-	Arabidopsis thaliana	MYB binding site involved in drought-inducibility
ScHSF3	Myb	TAACTG	915	6	-	Arabidopsis thaliana
ScHSF3	Myb	CAACTG	1449	6	-	Arabidopsis thaliana
ScHSF31	Box 4	ATTAAT	910	6	+	Petroselinum crispum	part of a conserved DNA module involved in light responsiveness
ScHSF31	Box 4	ATTAAT	957	6	+	Petroselinum crispum	part of a conserved DNA module involved in light responsiveness
ScHSF31	Unnamed__1	CGTGG	1251	5	+	Zea mays
ScHSF31	Unnamed__1	CGTGG	1455	5	+	Zea mays
ScHSF31	Unnamed__1	CGTGG	1494	5	-	Zea mays
ScHSF31	as-1	TGACG	1192	5	-	Arabidopsis thaliana
ScHSF31	as-1	TGACG	1446	5	+	Arabidopsis thaliana
ScHSF31	as-1	TGACG	1754	5	-	Arabidopsis thaliana
ScHSF31	as-1	TGACG	1789	5	-	Arabidopsis thaliana
ScHSF31	as-1	TGACG	1829	5	-	Arabidopsis thaliana
ScHSF31	TCCC-motif	TCTCCCT	1689	7	+	Spinacia oleracea	part of a light responsive element
ScHSF31	motif I	gGTACGTGGCG	1634	10	-	Oryza sativa	cis-acting regulatory element root specific
ScHSF31	STRE	AGGGG	5	5	-	Arabidopsis thaliana
ScHSF31	STRE	AGGGG	351	5	+	Arabidopsis thaliana
ScHSF31	STRE	AGGGG	1090	5	-	Arabidopsis thaliana
ScHSF31	STRE	AGGGG	1299	5	+	Arabidopsis thaliana
ScHSF31	STRE	AGGGG	1669	5	-	Arabidopsis thaliana
ScHSF31	WRE3	CCACCT	318	6	-	Pisum sativum
ScHSF31	WRE3	CCACCT	607	6	-	Pisum sativum
ScHSF31	WRE3	CCACCT	643	6	-	Pisum sativum
ScHSF31	WRE3	CCACCT	718	6	-	Pisum sativum
ScHSF31	WRE3	CCACCT	1636	6	+	Pisum sativum
ScHSF31	GC-motif	CCCCCG	743	6	-	Zea mays	enhancer-like element involved in anoxic specific inducibility
ScHSF31	GC-motif	CCCCCG	1748	6	+	Zea mays	enhancer-like element involved in anoxic specific inducibility
ScHSF31	GC-motif	CCCCCG	1770	6	+	Zea mays	enhancer-like element involved in anoxic specific inducibility
ScHSF31	GC-motif	CCCCCG	1866	6	+	Zea mays	enhancer-like element involved in anoxic specific inducibility
ScHSF31	G-Box	CACGTT	897	6	-	Pisum sativum	cis-acting regulatory element involved in light responsiveness
ScHSF31	G-Box	CACGTT	944	6	-	Pisum sativum	cis-acting regulatory element involved in light responsiveness
ScHSF31	W box	TTGACC	1029	6	-	Arabidopsis thaliana
ScHSF31	W box	TTGACC	1056	6	-	Arabidopsis thaliana
ScHSF31	ABRE	ACGTG	898	5	+	Arabidopsis thaliana	cis-acting element involved in the abscisic acid responsiveness
ScHSF31	ABRE	ACGTG	945	5	+	Arabidopsis thaliana	cis-acting element involved in the abscisic acid responsiveness
ScHSF31	ABRE	ACGTG	1250	5	+	Arabidopsis thaliana	cis-acting element involved in the abscisic acid responsiveness
ScHSF31	A-box	CCGTCC	740	6	-	Petroselinum crispum	cis-acting regulatory element
ScHSF31	A-box	CCGTCC	1744	6	+	Petroselinum crispum	cis-acting regulatory element
ScHSF31	CCGTCC-box	CCGTCC	740	6	-	Petroselinum hortense
ScHSF31	CCGTCC-box	CCGTCC	1744	6	+	Petroselinum hortense
ScHSF31	G-box	TAAACGTG	942	8	+	Brassica oleracea	cis-acting regulatory element involved in light responsiveness
ScHSF31	G-box	CACGTC	1249	6	-	Zea mays	cis-acting regulatory element involved in light responsiveness
ScHSF31	AC-I	(T/C)C(T/C)(C/T)ACC(T/C)ACC	1638	8	+	Phaseolus vulgaris
ScHSF31	TCA	TCATCTTCAT	148	9	+	Pisum sativum
ScHSF31	TCA	TCATCTTCAT	194	9	-	Pisum sativum
ScHSF31	Unnamed__4	CTCC	58	4	+	Petroselinum hortense
ScHSF31	Unnamed__4	CTCC	146	4	+	Petroselinum hortense
ScHSF31	Unnamed__4	CTCC	365	4	-	Petroselinum hortense
ScHSF31	Unnamed__4	CTCC	371	4	-	Petroselinum hortense
ScHSF31	Unnamed__4	CTCC	405	4	-	Petroselinum hortense
ScHSF31	Unnamed__4	CTCC	441	4	-	Petroselinum hortense
ScHSF31	Unnamed__4	CTCC	543	4	-	Petroselinum hortense
ScHSF31	Unnamed__4	CTCC	707	4	-	Petroselinum hortense
ScHSF31	Unnamed__4	CTCC	722	4	-	Petroselinum hortense
ScHSF31	Unnamed__4	CTCC	733	4	-	Petroselinum hortense
ScHSF31	Unnamed__4	CTCC	751	4	-	Petroselinum hortense
ScHSF31	Unnamed__4	CTCC	762	4	-	Petroselinum hortense
ScHSF31	Unnamed__4	CTCC	785	4	-	Petroselinum hortense
ScHSF31	Unnamed__4	CTCC	826	4	-	Petroselinum hortense
ScHSF31	Unnamed__4	CTCC	1023	4	-	Petroselinum hortense
ScHSF31	Unnamed__4	CTCC	1205	4	-	Petroselinum hortense
ScHSF31	Unnamed__4	CTCC	1254	4	-	Petroselinum hortense
ScHSF31	Unnamed__4	CTCC	1461	4	+	Petroselinum hortense
ScHSF31	Unnamed__4	CTCC	1572	4	+	Petroselinum hortense
ScHSF31	Unnamed__4	CTCC	1611	4	+	Petroselinum hortense
ScHSF31	Unnamed__4	CTCC	1659	4	+	Petroselinum hortense
ScHSF31	Unnamed__4	CTCC	1677	4	+	Petroselinum hortense
ScHSF31	Unnamed__4	CTCC	1690	4	+	Petroselinum hortense
ScHSF31	Unnamed__4	CTCC	1694	4	+	Petroselinum hortense
ScHSF31	Unnamed__4	CTCC	1730	4	-	Petroselinum hortense
ScHSF31	CGTCA-motif	CGTCA	1192	5	+	Hordeum vulgare	cis-acting regulatory element involved in the MeJA-responsiveness
ScHSF31	CGTCA-motif	CGTCA	1446	5	-	Hordeum vulgare	cis-acting regulatory element involved in the MeJA-responsiveness
ScHSF31	CGTCA-motif	CGTCA	1754	5	+	Hordeum vulgare	cis-acting regulatory element involved in the MeJA-responsiveness
ScHSF31	CGTCA-motif	CGTCA	1789	5	+	Hordeum vulgare	cis-acting regulatory element involved in the MeJA-responsiveness
ScHSF31	CGTCA-motif	CGTCA	1829	5	+	Hordeum vulgare	cis-acting regulatory element involved in the MeJA-responsiveness
ScHSF31	O2-site	GATGA(C/T)(A/G)TG(A/G)	199	8	+	Zea mays	cis-acting regulatory element involved in zein metabolism regulation
ScHSF31	MYC	CATTTG	76	6	+	Arabidopsis thaliana
ScHSF31	MYC	CATTTG	1168	6	+	Arabidopsis thaliana
ScHSF31	MYC	CATGTG	1502	6	-	Arabidopsis thaliana
ScHSF31	CAAT-box	CAAAT	77	5	-	Pisum sativum	common cis-acting element in promoter and enhancer regions
ScHSF31	CAAT-box	CAAT	142	4	+	Nicotiana glutinosa
ScHSF31	CAAT-box	CAAAT	209	5	-	Pisum sativum	common cis-acting element in promoter and enhancer regions
ScHSF31	CAAT-box	CAAAT	214	5	+	Pisum sativum	common cis-acting element in promoter and enhancer regions
ScHSF31	CAAT-box	CAAT	240	4	-	Nicotiana glutinosa
ScHSF31	CAAT-box	CAAT	482	4	+	Nicotiana glutinosa
ScHSF31	CAAT-box	CAAT	522	4	+	Nicotiana glutinosa
ScHSF31	CAAT-box	CAAT	558	4	+	Nicotiana glutinosa
ScHSF31	CAAT-box	CAAT	570	4	+	Nicotiana glutinosa
ScHSF31	CAAT-box	CAAAT	659	5	+	Pisum sativum	common cis-acting element in promoter and enhancer regions
ScHSF31	CAAT-box	CAAAT	914	5	-	Pisum sativum	common cis-acting element in promoter and enhancer regions
ScHSF31	CAAT-box	CAAAT	923	5	-	Pisum sativum	common cis-acting element in promoter and enhancer regions
ScHSF31	CAAT-box	CAAT	961	4	-	Nicotiana glutinosa
ScHSF31	CAAT-box	CCAAT	971	5	-	Arabidopsis thaliana	common cis-acting element in promoter and enhancer regions
ScHSF31	CAAT-box	CAAT	982	4	-	Nicotiana glutinosa
ScHSF31	CAAT-box	CAAT	987	4	+	Nicotiana glutinosa
ScHSF31	CAAT-box	CCAAT	1011	5	-	Arabidopsis thaliana	common cis-acting element in promoter and enhancer regions
ScHSF31	CAAT-box	CCAAT	1020	5	-	Arabidopsis thaliana	common cis-acting element in promoter and enhancer regions
ScHSF31	CAAT-box	CAAT	1059	4	+	Nicotiana glutinosa
ScHSF31	CAAT-box	CAAAT	1105	5	+	Pisum sativum	common cis-acting element in promoter and enhancer regions
ScHSF31	CAAT-box	CAAT	1108	4	-	Nicotiana glutinosa
ScHSF31	CAAT-box	CAAAT	1169	5	-	Pisum sativum	common cis-acting element in promoter and enhancer regions
ScHSF31	CAAT-box	CAAT	1186	4	-	Nicotiana glutinosa
ScHSF31	CAAT-box	CCAAT	1580	5	+	Arabidopsis thaliana	common cis-acting element in promoter and enhancer regions
ScHSF31	CAAT-box	CAAT	1581	4	+	Nicotiana glutinosa
ScHSF31	CAAT-box	CCAAT	1615	5	+	Arabidopsis thaliana	common cis-acting element in promoter and enhancer regions
ScHSF31	CAAT-box	CAAT	1616	4	+	Nicotiana glutinosa
ScHSF31	CCAAT-box	CAACGG	1702	6	-	Hordeum vulgare	MYBHv1 binding site
ScHSF31	ACE	GACACGTATG	1226	9	+	Petroselinum crispum	cis-acting element involved in light responsiveness
ScHSF31	MYB recognition site	CCGTTG	1702	6	+	Arabidopsis thaliana
ScHSF31	Sp1	GGGCGG	1869	6	-	Oryza sativa	light responsive element
ScHSF31	TATA-box	TATAAGAA	35	8	-	Zea mays	core promoter element around -30 of transcription start
ScHSF31	TATA-box	TATATAA	38	7	-	Arabidopsis thaliana	core promoter element around -30 of transcription start
ScHSF31	TATA-box	TATATA	39	6	+	Arabidopsis thaliana	core promoter element around -30 of transcription start
ScHSF31	TATA-box	ATATAT	40	6	+	Brassica napus	core promoter element around -30 of transcription start
ScHSF31	TATA-box	TATA	41	4	+	Arabidopsis thaliana	core promoter element around -30 of transcription start
ScHSF31	TATA-box	TATAA	256	5	-	Arabidopsis thaliana	core promoter element around -30 of transcription start
ScHSF31	TATA-box	TATA	257	4	+	Arabidopsis thaliana	core promoter element around -30 of transcription start
ScHSF31	TATA-box	ATTATA	273	6	+	Brassica napus	core promoter element around -30 of transcription start
ScHSF31	TATA-box	TATAA	274	5	-	Arabidopsis thaliana	core promoter element around -30 of transcription start
ScHSF31	TATA-box	TATA	275	4	+	Arabidopsis thaliana	core promoter element around -30 of transcription start
ScHSF31	TATA-box	TATACA	597	6	-	Helianthus annuus	core promoter element around -30 of transcription start
ScHSF31	TATA-box	TATATA	599	6	+	Arabidopsis thaliana	core promoter element around -30 of transcription start
ScHSF31	TATA-box	TATA	601	4	+	Arabidopsis thaliana	core promoter element around -30 of transcription start
ScHSF31	TATA-box	ATATAT	662	6	+	Brassica napus	core promoter element around -30 of transcription start
ScHSF31	TATA-box	TATA	663	4	+	Arabidopsis thaliana	core promoter element around -30 of transcription start
ScHSF31	TATA-box	TATA	678	4	+	Arabidopsis thaliana	core promoter element around -30 of transcription start
ScHSF31	TATA-box	TATAA	1094	5	-	Arabidopsis thaliana	core promoter element around -30 of transcription start
ScHSF31	TATA-box	TATA	1095	4	-	Arabidopsis thaliana	core promoter element around -30 of transcription start
ScHSF31	TATA-box	TATA	1150	4	-	Arabidopsis thaliana	core promoter element around -30 of transcription start
ScHSF31	TATA-box	ccTATAAAaa	1280	9	-	Arabidopsis thaliana	core promoter element around -30 of transcription start
ScHSF31	TATA-box	TATAAAA	1281	7	-	Pisum sativum	core promoter element around -30 of transcription start
ScHSF31	TATA-box	TATAAA	1282	6	-	Helianthus annuus	core promoter element around -30 of transcription start
ScHSF31	TATA-box	TATAA	1283	5	-	Arabidopsis thaliana	core promoter element around -30 of transcription start
ScHSF31	TATA-box	TATA	1284	4	-	Arabidopsis thaliana	core promoter element around -30 of transcription start
ScHSF31	CAT-box	GCCACT	1595	6	+	Arabidopsis thaliana	cis-acting regulatory element related to meristem expression
ScHSF31	TATC-box	TATCCCA	1097	7	+	Oryza sativa	cis-acting element involved in gibberellin-responsiveness
ScHSF31	CCGTCC motif	CCGTCC	740	6	-	Nicotiana tabacum
ScHSF31	CCGTCC motif	CCGTCC	1744	6	+	Nicotiana tabacum
ScHSF31	TGACG-motif	TGACG	1192	5	-	Hordeum vulgare	cis-acting regulatory element involved in the MeJA-responsiveness
ScHSF31	TGACG-motif	TGACG	1446	5	+	Hordeum vulgare	cis-acting regulatory element involved in the MeJA-responsiveness
ScHSF31	TGACG-motif	TGACG	1754	5	-	Hordeum vulgare	cis-acting regulatory element involved in the MeJA-responsiveness
ScHSF31	TGACG-motif	TGACG	1789	5	-	Hordeum vulgare	cis-acting regulatory element involved in the MeJA-responsiveness
ScHSF31	TGACG-motif	TGACG	1829	5	-	Hordeum vulgare	cis-acting regulatory element involved in the MeJA-responsiveness
ScHSF31	AT~TATA-box	TATATA	39	6	+	Arabidopsis thaliana
ScHSF31	AT~TATA-box	TATATA	599	6	+	Arabidopsis thaliana
ScHSF31	box S	AGCCACC	1158	7	-	Arabidopsis thaliana
ScHSF4	AC-I	(T/C)C(T/C)(C/T)ACC(T/C)ACC	946	8	-	Phaseolus vulgaris
ScHSF4	Myb-binding site	CAACAG	308	6	-	Nicotiana tabacum
ScHSF4	Myb-binding site	CAACAG	1896	6	+	Nicotiana tabacum
ScHSF4	CGTCA-motif	CGTCA	492	5	-	Hordeum vulgare	cis-acting regulatory element involved in the MeJA-responsiveness
ScHSF4	CGTCA-motif	CGTCA	504	5	+	Hordeum vulgare	cis-acting regulatory element involved in the MeJA-responsiveness
ScHSF4	CGTCA-motif	CGTCA	532	5	-	Hordeum vulgare	cis-acting regulatory element involved in the MeJA-responsiveness
ScHSF4	CGTCA-motif	CGTCA	1188	5	-	Hordeum vulgare	cis-acting regulatory element involved in the MeJA-responsiveness
ScHSF4	CGTCA-motif	CGTCA	1576	5	+	Hordeum vulgare	cis-acting regulatory element involved in the MeJA-responsiveness
ScHSF4	CGTCA-motif	CGTCA	1596	5	-	Hordeum vulgare	cis-acting regulatory element involved in the MeJA-responsiveness
ScHSF4	CGTCA-motif	CGTCA	1812	5	+	Hordeum vulgare	cis-acting regulatory element involved in the MeJA-responsiveness
ScHSF4	CGTCA-motif	CGTCA	1893	5	+	Hordeum vulgare	cis-acting regulatory element involved in the MeJA-responsiveness
ScHSF4	TGA-element	AACGAC	672	6	+	Brassica oleracea	auxin-responsive element
ScHSF4	GARE-motif	TCTGTTG	307	7	+	Brassica oleracea	gibberellin-responsive element
ScHSF4	TCCC-motif	TCTCCCT	695	7	+	Spinacia oleracea	part of a light responsive element
ScHSF4	STRE	AGGGG	230	5	+	Arabidopsis thaliana
ScHSF4	STRE	AGGGG	366	5	-	Arabidopsis thaliana
ScHSF4	STRE	AGGGG	590	5	+	Arabidopsis thaliana
ScHSF4	STRE	AGGGG	650	5	-	Arabidopsis thaliana
ScHSF4	STRE	AGGGG	685	5	-	Arabidopsis thaliana
ScHSF4	STRE	AGGGG	1199	5	-	Arabidopsis thaliana
ScHSF4	STRE	AGGGG	1583	5	-	Arabidopsis thaliana
ScHSF4	STRE	AGGGG	1820	5	+	Arabidopsis thaliana
ScHSF4	STRE	AGGGG	1839	5	-	Arabidopsis thaliana
ScHSF4	GC-motif	CCCCCG	1692	6	+	Zea mays	enhancer-like element involved in anoxic specific inducibility
ScHSF4	3-AF1 binding site	TAAGAGAGGAA	626	10	+	Solanum tuberosum	light responsive element
ScHSF4	TCT-motif	TCTTAC	819	6	-	Arabidopsis thaliana	part of a light responsive element
ScHSF4	Unnamed__1	CGTGG	289	5	-	Zea mays
ScHSF4	Unnamed__1	CGTGG	1573	5	-	Zea mays
ScHSF4	Unnamed__1	CGTGG	1591	5	-	Zea mays
ScHSF4	Unnamed__1	CGTGG	1732	5	+	Zea mays
ScHSF4	AuxRR-core	GGTCCAT	346	7	-	Nicotiana tabacum	cis-acting regulatory element involved in auxin responsiveness
ScHSF4	P-box	CCTTTTG	652	7	+	Oryza sativa	gibberellin-responsive element
ScHSF4	W box	TTGACC	656	6	+	Arabidopsis thaliana
ScHSF4	W box	TTGACC	1805	6	-	Arabidopsis thaliana
ScHSF4	CAT-box	GCCACT	994	6	+	Arabidopsis thaliana	cis-acting regulatory element related to meristem expression
ScHSF4	MBS	CAACTG	1855	6	+	Arabidopsis thaliana	MYB binding site involved in drought-inducibility
ScHSF4	MBS	CAACTG	1861	6	+	Arabidopsis thaliana	MYB binding site involved in drought-inducibility
ScHSF4	Pc-CMA2c	GCCCACGCA	1730	9	-	Pisum sativum	part of a light responsive element
ScHSF4	AT~TATA-box	TATATAAA	199	8	-	Arabidopsis thaliana
ScHSF4	AT~TATA-box	TATATA	201	6	+	Arabidopsis thaliana
ScHSF4	Sp1	GGGCGG	1561	6	-	Oryza sativa	light responsive element
ScHSF4	Sp1	GGGCGG	1754	6	-	Oryza sativa	light responsive element
ScHSF4	Sp1	GGGCGG	1967	6	-	Oryza sativa	light responsive element
ScHSF4	TCA-element	CCATCTTTTT	1034	10	+	Nicotiana tabacum	cis-acting element involved in salicylic acid responsiveness
ScHSF4	GATA-motif	GATAGGA	264	7	-	Arabidopsis thaliana	part of a light responsive element
ScHSF4	GATA-motif	GATAGGA	515	7	-	Arabidopsis thaliana	part of a light responsive element
ScHSF4	GATA-motif	GATAGGG	1840	7	-	Pisum sativum	part of a light responsive element
ScHSF4	I-box	cCATATCCAAT	337	10	+	Flaveria trinervia	part of a light responsive element
ScHSF4	DRE1	ACCGAGA	914	7	-	Zea mays
ScHSF4	CAAT-box	CAAT	7	4	+	Nicotiana glutinosa
ScHSF4	CAAT-box	CCAAT	343	5	+	Arabidopsis thaliana	common cis-acting element in promoter and enhancer regions
ScHSF4	CAAT-box	CAAT	344	4	+	Nicotiana glutinosa
ScHSF4	CAAT-box	CAAT	408	4	-	Nicotiana glutinosa
ScHSF4	CAAT-box	CAAAT	455	5	+	Pisum sativum	common cis-acting element in promoter and enhancer regions
ScHSF4	CAAT-box	CAAT	507	4	+	Nicotiana glutinosa
ScHSF4	CAAT-box	CAAT	798	4	+	Nicotiana glutinosa
ScHSF4	CAAT-box	CAAT	806	4	-	Nicotiana glutinosa
ScHSF4	CAAT-box	CAAT	826	4	+	Nicotiana glutinosa
ScHSF4	CAAT-box	CAAAT	883	5	+	Pisum sativum	common cis-acting element in promoter and enhancer regions
ScHSF4	CAAT-box	CAAT	902	4	+	Nicotiana glutinosa
ScHSF4	CAAT-box	CCAAT	924	5	+	Arabidopsis thaliana	common cis-acting element in promoter and enhancer regions
ScHSF4	CAAT-box	CAAT	925	4	+	Nicotiana glutinosa
ScHSF4	CAAT-box	CAAT	927	4	-	Nicotiana glutinosa
ScHSF4	CAAT-box	CAAT	1052	4	+	Nicotiana glutinosa
ScHSF4	CAAT-box	CAAT	1135	4	-	Nicotiana glutinosa
ScHSF4	CAAT-box	CAAAT	1236	5	+	Pisum sativum	common cis-acting element in promoter and enhancer regions
ScHSF4	O2-site	GATGATGTGG	704	9	+	Zea mays	cis-acting regulatory element involved in zein metabolism regulation
ScHSF4	O2-site	GATGACATGG	1478	9	-	Zea mays	cis-acting regulatory element involved in zein metabolism regulation
ScHSF4	MYB	TAACCA	101	6	-	Arabidopsis thaliana
ScHSF4	MYB	CAACAG	308	6	-	Arabidopsis thaliana
ScHSF4	MYB	TAACCA	390	6	+	Arabidopsis thaliana
ScHSF4	MYB	CAACAG	1896	6	+	Arabidopsis thaliana
ScHSF4	ARE	AAACCA	1310	6	+	Zea mays	cis-acting regulatory element essential for the anaerobic induction
ScHSF4	LTR	CCGAAA	942	6	-	Hordeum vulgare	cis-acting element involved in low-temperature responsiveness
ScHSF4	LTR	CCGAAA	1221	6	+	Hordeum vulgare	cis-acting element involved in low-temperature responsiveness
ScHSF4	LTR	CCGAAA	1429	6	+	Hordeum vulgare	cis-acting element involved in low-temperature responsiveness
ScHSF4	ACE	GACACGTATG	984	9	+	Petroselinum crispum	cis-acting element involved in light responsiveness
ScHSF4	G-box	CACGAC	643	6	-	Zea mays	cis-acting regulatory element involved in light responsiveness
ScHSF4	G-box	CACGTC	1574	6	+	Zea mays	cis-acting regulatory element involved in light responsiveness
ScHSF4	G-box	CACGTG	1592	6	-	Arabidopsis thaliana	cis-acting regulatory element involved in light responsiveness
ScHSF4	Unnamed__4	CTCC	61	4	-	Petroselinum hortense
ScHSF4	Unnamed__4	CTCC	263	4	+	Petroselinum hortense
ScHSF4	Unnamed__4	CTCC	279	4	-	Petroselinum hortense
ScHSF4	Unnamed__4	CTCC	381	4	+	Petroselinum hortense
ScHSF4	Unnamed__4	CTCC	425	4	+	Petroselinum hortense
ScHSF4	Unnamed__4	CTCC	478	4	+	Petroselinum hortense
ScHSF4	Unnamed__4	CTCC	514	4	+	Petroselinum hortense
ScHSF4	Unnamed__4	CTCC	565	4	+	Petroselinum hortense
ScHSF4	Unnamed__4	CTCC	622	4	-	Petroselinum hortense
ScHSF4	Unnamed__4	CTCC	666	4	-	Petroselinum hortense
ScHSF4	Unnamed__4	CTCC	696	4	+	Petroselinum hortense
ScHSF4	Unnamed__4	CTCC	1031	4	+	Petroselinum hortense
ScHSF4	Unnamed__4	CTCC	1386	4	-	Petroselinum hortense
ScHSF4	Unnamed__4	CTCC	1469	4	+	Petroselinum hortense
ScHSF4	Unnamed__4	CTCC	1581	4	+	Petroselinum hortense
ScHSF4	Unnamed__4	CTCC	1586	4	+	Petroselinum hortense
ScHSF4	Unnamed__4	CTCC	1601	4	-	Petroselinum hortense
ScHSF4	Unnamed__4	CTCC	1611	4	-	Petroselinum hortense
ScHSF4	Unnamed__4	CTCC	1624	4	+	Petroselinum hortense
ScHSF4	Box 4	ATTAAT	1159	6	-	Petroselinum crispum	part of a conserved DNA module involved in light responsiveness
ScHSF4	as-1	TGACG	492	5	+	Arabidopsis thaliana
ScHSF4	as-1	TGACG	504	5	-	Arabidopsis thaliana
ScHSF4	as-1	TGACG	532	5	+	Arabidopsis thaliana
ScHSF4	as-1	TGACG	1188	5	+	Arabidopsis thaliana
ScHSF4	as-1	TGACG	1576	5	-	Arabidopsis thaliana
ScHSF4	as-1	TGACG	1596	5	+	Arabidopsis thaliana
ScHSF4	as-1	TGACG	1812	5	-	Arabidopsis thaliana
ScHSF4	as-1	TGACG	1893	5	-	Arabidopsis thaliana
ScHSF4	ABRE	ACGTG	986	5	-	Arabidopsis thaliana	cis-acting element involved in the abscisic acid responsiveness
ScHSF4	ABRE	ACGTG	1574	5	-	Arabidopsis thaliana	cis-acting element involved in the abscisic acid responsiveness
ScHSF4	ABRE	CACGTG	1592	6	-	Arabidopsis thaliana	cis-acting element involved in the abscisic acid responsiveness
ScHSF4	ABRE	ACGTG	1593	5	+	Arabidopsis thaliana	cis-acting element involved in the abscisic acid responsiveness
ScHSF4	ABRE	GACACGTGGC	1764	9	-	Triticum aestivum	cis-acting element involved in the abscisic acid responsiveness
ScHSF4	ABRE	GCCGCGTGGC	1872	9	-	Oryza sativa	cis-acting element involved in the abscisic acid responsiveness
ScHSF4	A-box	CCGTCC	1798	6	-	Petroselinum crispum	cis-acting regulatory element
ScHSF4	CCGTCC-box	CCGTCC	1798	6	-	Petroselinum hortense
ScHSF4	G-Box	CACGTT	986	6	+	Pisum sativum	cis-acting regulatory element involved in light responsiveness
ScHSF4	G-Box	CACGTG	1592	6	-	Pisum sativum	cis-acting regulatory element involved in light responsiveness
ScHSF4	DRE core	GCCGAC	1783	6	+	Arabidopsis thaliana
ScHSF4	TGACG-motif	TGACG	492	5	+	Hordeum vulgare	cis-acting regulatory element involved in the MeJA-responsiveness
ScHSF4	TGACG-motif	TGACG	504	5	-	Hordeum vulgare	cis-acting regulatory element involved in the MeJA-responsiveness
ScHSF4	TGACG-motif	TGACG	532	5	+	Hordeum vulgare	cis-acting regulatory element involved in the MeJA-responsiveness
ScHSF4	TGACG-motif	TGACG	1188	5	+	Hordeum vulgare	cis-acting regulatory element involved in the MeJA-responsiveness
ScHSF4	TGACG-motif	TGACG	1576	5	-	Hordeum vulgare	cis-acting regulatory element involved in the MeJA-responsiveness
ScHSF4	TGACG-motif	TGACG	1596	5	+	Hordeum vulgare	cis-acting regulatory element involved in the MeJA-responsiveness
ScHSF4	TGACG-motif	TGACG	1812	5	-	Hordeum vulgare	cis-acting regulatory element involved in the MeJA-responsiveness
ScHSF4	TGACG-motif	TGACG	1893	5	-	Hordeum vulgare	cis-acting regulatory element involved in the MeJA-responsiveness
ScHSF4	CCGTCC motif	CCGTCC	1798	6	-	Nicotiana tabacum
ScHSF4	TATA-box	ATTATA	89	6	+	Brassica napus	core promoter element around -30 of transcription start
ScHSF4	TATA-box	TATAA	90	5	-	Arabidopsis thaliana	core promoter element around -30 of transcription start
ScHSF4	TATA-box	TATA	91	4	+	Arabidopsis thaliana	core promoter element around -30 of transcription start
ScHSF4	TATA-box	TATAAATA	93	8	-	Daucus carota	core promoter element around -30 of transcription start
ScHSF4	TATA-box	TATAAAT	94	7	-	Brassica juncea	core promoter element around -30 of transcription start
ScHSF4	TATA-box	TATAAA	95	6	-	Helianthus annuus	core promoter element around -30 of transcription start
ScHSF4	TATA-box	TATAA	96	5	-	Arabidopsis thaliana	core promoter element around -30 of transcription start
ScHSF4	TATA-box	TATA	97	4	+	Arabidopsis thaliana	core promoter element around -30 of transcription start
ScHSF4	TATA-box	taTATAAAtc	197	9	-	Arabidopsis thaliana	core promoter element around -30 of transcription start
ScHSF4	TATA-box	TATAAA	199	6	-	Helianthus annuus	core promoter element around -30 of transcription start
ScHSF4	TATA-box	TATATAA	200	7	-	Arabidopsis thaliana	core promoter element around -30 of transcription start
ScHSF4	TATA-box	TATATA	201	6	+	Arabidopsis thaliana	core promoter element around -30 of transcription start
ScHSF4	TATA-box	TATA	203	4	+	Arabidopsis thaliana	core promoter element around -30 of transcription start
ScHSF4	TATA-box	TATAA	314	5	-	Arabidopsis thaliana	core promoter element around -30 of transcription start
ScHSF4	TATA-box	TATA	315	4	+	Arabidopsis thaliana	core promoter element around -30 of transcription start
ScHSF4	TATA-box	ATATAT	1057	6	-	Brassica napus	core promoter element around -30 of transcription start
ScHSF4	TATA-box	TATA	1058	4	-	Arabidopsis thaliana	core promoter element around -30 of transcription start
ScHSF4	TATA-box	ATATAT	1131	6	-	Brassica napus	core promoter element around -30 of transcription start
ScHSF4	TATA-box	TATA	1132	4	-	Arabidopsis thaliana	core promoter element around -30 of transcription start
ScHSF4	TATA-box	TATA	1929	4	-	Arabidopsis thaliana	core promoter element around -30 of transcription start
ScHSF4	Myb	TAACTG	777	6	+	Arabidopsis thaliana
ScHSF4	Myb	CAACTG	1855	6	+	Arabidopsis thaliana
ScHSF4	Myb	CAACTG	1861	6	+	Arabidopsis thaliana
ScHSF4	GT1-motif	GGTTAA	774	6	+	Arabidopsis thaliana	light responsive element
ScHSF4	MYB-like sequence	TAACCA	101	6	-	Arabidopsis thaliana
ScHSF4	MYB-like sequence	TAACCA	390	6	+	Arabidopsis thaliana
ScHSF4	MYC	CATTTG	883	6	-	Arabidopsis thaliana
ScHSF4	MYC	CAATTG	925	6	+	Arabidopsis thaliana
ScHSF4	MYC	CATTTG	1236	6	-	Arabidopsis thaliana
ScHSF4	Unnamed__2	CCCCGG	1693	6	+	Zea mays
ScHSF8	CCGTCC-box	CCGTCC	228	6	-	Petroselinum hortense
ScHSF8	CCGTCC-box	CCGTCC	976	6	-	Petroselinum hortense
ScHSF8	P-box	CCTTTTG	304	7	-	Oryza sativa	gibberellin-responsive element
ScHSF8	P-box	CCTTTTG	552	7	-	Oryza sativa	gibberellin-responsive element
ScHSF8	A-box	CCGTCC	228	6	-	Petroselinum crispum	cis-acting regulatory element
ScHSF8	A-box	CCGTCC	976	6	-	Petroselinum crispum	cis-acting regulatory element
ScHSF8	ABRE	ACGTG	276	5	-	Arabidopsis thaliana	cis-acting element involved in the abscisic acid responsiveness
ScHSF8	ABRE	ACGTG	992	5	+	Arabidopsis thaliana	cis-acting element involved in the abscisic acid responsiveness
ScHSF8	ABRE	GCAACGTGTC	1013	9	+	Hordeum vulgare	cis-acting element involved in the abscisic acid responsiveness
ScHSF8	ABRE	ACGTG	1016	5	+	Arabidopsis thaliana	cis-acting element involved in the abscisic acid responsiveness
ScHSF8	ABRE	GCAACGTGTC	1242	9	+	Hordeum vulgare	cis-acting element involved in the abscisic acid responsiveness
ScHSF8	ABRE	ACGTG	1245	5	+	Arabidopsis thaliana	cis-acting element involved in the abscisic acid responsiveness
ScHSF8	ABRE	CGCACGTGTC	1640	9	+	Hordeum vulgare	cis-acting element involved in the abscisic acid responsiveness
ScHSF8	ABRE	CACGTG	1642	6	-	Arabidopsis thaliana	cis-acting element involved in the abscisic acid responsiveness
ScHSF8	ABRE	ACGTG	1643	5	+	Arabidopsis thaliana	cis-acting element involved in the abscisic acid responsiveness
ScHSF8	ABRE	ACGTG	1900	5	-	Arabidopsis thaliana	cis-acting element involved in the abscisic acid responsiveness
ScHSF8	W box	TTGACC	318	6	+	Arabidopsis thaliana
ScHSF8	W box	TTGACC	376	6	+	Arabidopsis thaliana
ScHSF8	W box	TTGACC	617	6	-	Arabidopsis thaliana
ScHSF8	G-Box	CACGTT	1244	6	-	Pisum sativum	cis-acting regulatory element involved in light responsiveness
ScHSF8	G-Box	CACGTG	1642	6	-	Pisum sativum	cis-acting regulatory element involved in light responsiveness
ScHSF8	G-Box	CACGTT	1900	6	+	Pisum sativum	cis-acting regulatory element involved in light responsiveness
ScHSF8	GC-motif	CCCCCG	876	6	-	Zea mays	enhancer-like element involved in anoxic specific inducibility
ScHSF8	STRE	AGGGG	1291	5	-	Arabidopsis thaliana
ScHSF8	STRE	AGGGG	1330	5	-	Arabidopsis thaliana
ScHSF8	as-1	TGACG	246	5	+	Arabidopsis thaliana
ScHSF8	as-1	TGACG	735	5	+	Arabidopsis thaliana
ScHSF8	as-1	TGACG	1428	5	+	Arabidopsis thaliana
ScHSF8	as-1	TGACG	1859	5	-	Arabidopsis thaliana
ScHSF8	Unnamed__1	CGTGG	298	5	-	Zea mays
ScHSF8	Unnamed__1	CGTGG	993	5	+	Zea mays
ScHSF8	Unnamed__1	CGTGG	1176	5	+	Zea mays
ScHSF8	Unnamed__1	CGTGG	1263	5	+	Zea mays
ScHSF8	F-box	CTATTCTCATT	201	10	-	Lycopersicon esculentum
ScHSF8	ABRE3a	TACGTG	276	6	-	Zea mays
ScHSF8	TGA-element	AACGAC	969	6	+	Brassica oleracea	auxin-responsive element
ScHSF8	CGTCA-motif	CGTCA	246	5	-	Hordeum vulgare	cis-acting regulatory element involved in the MeJA-responsiveness
ScHSF8	CGTCA-motif	CGTCA	735	5	-	Hordeum vulgare	cis-acting regulatory element involved in the MeJA-responsiveness
ScHSF8	CGTCA-motif	CGTCA	1428	5	-	Hordeum vulgare	cis-acting regulatory element involved in the MeJA-responsiveness
ScHSF8	CGTCA-motif	CGTCA	1859	5	+	Hordeum vulgare	cis-acting regulatory element involved in the MeJA-responsiveness
ScHSF8	Unnamed__4	CTCC	508	4	-	Petroselinum hortense
ScHSF8	Unnamed__4	CTCC	642	4	+	Petroselinum hortense
ScHSF8	Unnamed__4	CTCC	925	4	+	Petroselinum hortense
ScHSF8	Unnamed__4	CTCC	1037	4	+	Petroselinum hortense
ScHSF8	Unnamed__4	CTCC	1101	4	+	Petroselinum hortense
ScHSF8	Unnamed__4	CTCC	1417	4	+	Petroselinum hortense
ScHSF8	Unnamed__4	CTCC	1512	4	+	Petroselinum hortense
ScHSF8	Unnamed__4	CTCC	1591	4	-	Petroselinum hortense
ScHSF8	Unnamed__4	CTCC	1607	4	-	Petroselinum hortense
ScHSF8	Unnamed__4	CTCC	1728	4	+	Petroselinum hortense
ScHSF8	Unnamed__4	CTCC	1914	4	-	Petroselinum hortense
ScHSF8	Unnamed__4	CTCC	1921	4	+	Petroselinum hortense
ScHSF8	ERE	ATTTTAAA	575	8	+	Nicotiana glutinos
ScHSF8	TCA	TCATCTTCAT	102	9	+	Pisum sativum
ScHSF8	Myb-binding site	CAACAG	1200	6	+	Nicotiana tabacum
ScHSF8	G-box	TACGTG	276	6	-	Arabidopsis thaliana	cis-acting regulatory element involved in light responsiveness
ScHSF8	G-box	TAACACGTAG	433	9	+	Brassica oleracea	cis-acting regulatory element involved in light responsiveness
ScHSF8	G-box	CACGAC	886	6	+	Zea mays	cis-acting regulatory element involved in light responsiveness
ScHSF8	G-box	CACGTC	991	6	-	Zea mays	cis-acting regulatory element involved in light responsiveness
ScHSF8	G-box	CACGTC	1015	6	-	Zea mays	cis-acting regulatory element involved in light responsiveness
ScHSF8	G-box	CACGAC	1174	6	-	Zea mays	cis-acting regulatory element involved in light responsiveness
ScHSF8	G-box	CACGAC	1261	6	-	Zea mays	cis-acting regulatory element involved in light responsiveness
ScHSF8	G-box	ACACGTGT	1641	8	-	Brassica napus	cis-acting regulatory element involved in light responsiveness
ScHSF8	G-box	CACGTG	1642	6	-	Arabidopsis thaliana	cis-acting regulatory element involved in light responsiveness
ScHSF8	ABRE4	CACGTA	276	6	+	Zea mays
ScHSF8	Unnamed__2	CCCCGG	1631	6	-	Zea mays
ScHSF8	MYB recognition site	CCGTTG	1692	6	+	Arabidopsis thaliana
ScHSF8	ARE	AAACCA	797	6	+	Zea mays	cis-acting regulatory element essential for the anaerobic induction
ScHSF8	ARE	AAACCA	1154	6	-	Zea mays	cis-acting regulatory element essential for the anaerobic induction
ScHSF8	ACE	CTAACGTATT	601	9	-	Petroselinum crispum	cis-acting element involved in light responsiveness
ScHSF8	ACE	GACACGTATG	1640	9	-	Petroselinum crispum	cis-acting element involved in light responsiveness
ScHSF8	CCAAT-box	CAACGG	1692	6	-	Hordeum vulgare	MYBHv1 binding site
ScHSF8	CAAT-box	CAAAT	55	5	-	Pisum sativum	common cis-acting element in promoter and enhancer regions
ScHSF8	CAAT-box	CAAT	91	4	+	Nicotiana glutinosa
ScHSF8	CAAT-box	CAAAT	93	5	-	Pisum sativum	common cis-acting element in promoter and enhancer regions
ScHSF8	CAAT-box	CCAAT	119	5	+	Arabidopsis thaliana	common cis-acting element in promoter and enhancer regions
ScHSF8	CAAT-box	CAAT	120	4	+	Nicotiana glutinosa
ScHSF8	CAAT-box	CAAAT	127	5	+	Pisum sativum	common cis-acting element in promoter and enhancer regions
ScHSF8	CAAT-box	CAAT	313	4	+	Nicotiana glutinosa
ScHSF8	CAAT-box	CAAT	485	4	+	Nicotiana glutinosa
ScHSF8	CAAT-box	CAAT	561	4	+	Nicotiana glutinosa
ScHSF8	CAAT-box	CAAAT	620	5	+	Pisum sativum	common cis-acting element in promoter and enhancer regions
ScHSF8	CAAT-box	CAAAT	623	5	-	Pisum sativum	common cis-acting element in promoter and enhancer regions
ScHSF8	CAAT-box	CAAT	761	4	+	Nicotiana glutinosa
ScHSF8	CAAT-box	CAAAT	870	5	-	Pisum sativum	common cis-acting element in promoter and enhancer regions
ScHSF8	CAAT-box	CCAAT	906	5	+	Arabidopsis thaliana	common cis-acting element in promoter and enhancer regions
ScHSF8	CAAT-box	CAAT	907	4	+	Nicotiana glutinosa
ScHSF8	CAAT-box	CAAAT	1210	5	-	Pisum sativum	common cis-acting element in promoter and enhancer regions
ScHSF8	CAAT-box	CAAT	1377	4	-	Nicotiana glutinosa
ScHSF8	CAAT-box	CAAAT	1716	5	+	Pisum sativum	common cis-acting element in promoter and enhancer regions
ScHSF8	CAAT-box	CAAAT	1732	5	-	Pisum sativum	common cis-acting element in promoter and enhancer regions
ScHSF8	MYC	CATGTG	1496	6	+	Arabidopsis thaliana
ScHSF8	MYC	CATTTG	1731	6	+	Arabidopsis thaliana
ScHSF8	MYB	CAACAG	1200	6	+	Arabidopsis thaliana
ScHSF8	O2-site	GATGACATGG	255	9	+	Zea mays	cis-acting regulatory element involved in zein metabolism regulation
ScHSF8	O2-site	GATGACATGG	843	9	+	Zea mays	cis-acting regulatory element involved in zein metabolism regulation
ScHSF8	O2-site	GATGACATGG	1594	9	+	Zea mays	cis-acting regulatory element involved in zein metabolism regulation
ScHSF8	O2-site	GATGATGTGG	1703	9	-	Zea mays	cis-acting regulatory element involved in zein metabolism regulation
ScHSF8	Myb	CAACTG	373	6	-	Arabidopsis thaliana
ScHSF8	Myb	TAACTG	499	6	+	Arabidopsis thaliana
ScHSF8	Myb	CAACTG	1220	6	-	Arabidopsis thaliana
ScHSF8	Myb	TAACTG	1457	6	-	Arabidopsis thaliana
ScHSF8	CCGTCC motif	CCGTCC	228	6	-	Nicotiana tabacum
ScHSF8	CCGTCC motif	CCGTCC	976	6	-	Nicotiana tabacum
ScHSF8	TGACG-motif	TGACG	246	5	+	Hordeum vulgare	cis-acting regulatory element involved in the MeJA-responsiveness
ScHSF8	TGACG-motif	TGACG	735	5	+	Hordeum vulgare	cis-acting regulatory element involved in the MeJA-responsiveness
ScHSF8	TGACG-motif	TGACG	1428	5	+	Hordeum vulgare	cis-acting regulatory element involved in the MeJA-responsiveness
ScHSF8	TGACG-motif	TGACG	1859	5	-	Hordeum vulgare	cis-acting regulatory element involved in the MeJA-responsiveness
ScHSF8	DRE core	GCCGAC	1805	6	-	Arabidopsis thaliana
ScHSF8	MBS	CAACTG	373	6	-	Arabidopsis thaliana	MYB binding site involved in drought-inducibility
ScHSF8	MBS	CAACTG	1220	6	-	Arabidopsis thaliana	MYB binding site involved in drought-inducibility
ScHSF8	CAT-box	GCCACT	710	6	+	Arabidopsis thaliana	cis-acting regulatory element related to meristem expression
ScHSF8	CAT-box	GCCACT	1187	6	-	Arabidopsis thaliana	cis-acting regulatory element related to meristem expression
ScHSF8	GATA-motif	AAGGATAAGG	717	9	-	Solanum tuberosum	part of a light responsive element
ScHSF8	I-box	gGATAAGGTG	289	9	-	Zea mays	part of a light responsive element
ScHSF8	TCA-element	TCAGAAGAGG	1437	9	-	Brassica oleracea	cis-acting element involved in salicylic acid responsiveness
ScHSF8	Sp1	GGGCGG	1740	6	-	Oryza sativa	light responsive element
ScHSF8	Sp1	GGGCGG	1780	6	-	Oryza sativa	light responsive element
ScHSF8	TATA-box	TATA	234	4	+	Arabidopsis thaliana	core promoter element around -30 of transcription start
ScHSF8	TATA-box	TATA	750	4	+	Arabidopsis thaliana	core promoter element around -30 of transcription start
ScHSF8	TATA-box	TATA	764	4	+	Arabidopsis thaliana	core promoter element around -30 of transcription start
ScHSF8	TATA-box	TATA	1830	4	-	Arabidopsis thaliana	core promoter element around -30 of transcription start
ScHSF8	TATA-box	TATA	1835	4	-	Arabidopsis thaliana	core promoter element around -30 of transcription start
ScHSF8	TATA-box	TATA	1852	4	-	Arabidopsis thaliana	core promoter element around -30 of transcription start
ScHSF9	CAT-box	GCCACT	1526	6	-	Arabidopsis thaliana	cis-acting regulatory element related to meristem expression
ScHSF9	TGACG-motif	TGACG	243	5	-	Hordeum vulgare	cis-acting regulatory element involved in the MeJA-responsiveness
ScHSF9	TGACG-motif	TGACG	1373	5	+	Hordeum vulgare	cis-acting regulatory element involved in the MeJA-responsiveness
ScHSF9	TGACG-motif	TGACG	1727	5	-	Hordeum vulgare	cis-acting regulatory element involved in the MeJA-responsiveness
ScHSF9	CCGTCC motif	CCGTCC	530	6	-	Nicotiana tabacum
ScHSF9	DRE core	GCCGAC	1336	6	-	Arabidopsis thaliana
ScHSF9	DRE core	GCCGAC	1409	6	-	Arabidopsis thaliana
ScHSF9	DRE core	GCCGAC	1559	6	-	Arabidopsis thaliana
ScHSF9	TATA-box	TATAA	861	5	-	Arabidopsis thaliana	core promoter element around -30 of transcription start
ScHSF9	TATA-box	TATA	862	4	+	Arabidopsis thaliana	core promoter element around -30 of transcription start
ScHSF9	Sp1	GGGCGG	925	6	-	Oryza sativa	light responsive element
ScHSF9	Sp1	GGGCGG	930	6	-	Oryza sativa	light responsive element
ScHSF9	Sp1	GGGCGG	959	6	-	Oryza sativa	light responsive element
ScHSF9	Sp1	GGGCGG	976	6	-	Oryza sativa	light responsive element
ScHSF9	Sp1	GGGCGG	1059	6	-	Oryza sativa	light responsive element
ScHSF9	Sp1	GGGCGG	1088	6	-	Oryza sativa	light responsive element
ScHSF9	Sp1	GGGCGG	1093	6	-	Oryza sativa	light responsive element
ScHSF9	Sp1	GGGCGG	1159	6	-	Oryza sativa	light responsive element
ScHSF9	Sp1	GGGCGG	1389	6	+	Oryza sativa	light responsive element
ScHSF9	Sp1	GGGCGG	1571	6	+	Oryza sativa	light responsive element
ScHSF9	I-box	cGATAAGGCG	322	9	-	Zea mays	part of a light responsive element
ScHSF9	I-box	gGATAAGGTG	1668	9	+	Zea mays	part of a light responsive element
ScHSF9	TCA-element	CCATCTTTTT	848	9	+	Nicotiana tabacum	cis-acting element involved in salicylic acid responsiveness
ScHSF9	Unnamed__2	CCCCGG	721	6	+	Zea mays
ScHSF9	Unnamed__2	CCCCGG	820	6	+	Zea mays
ScHSF9	Unnamed__2	CCCCGG	822	6	-	Zea mays
ScHSF9	Unnamed__2	CCCCGG	1567	6	+	Zea mays
ScHSF9	GRA	CACTGGCCGCCC	1053	11	+	Zea mays
ScHSF9	GRA	CACTGGCCGCCC	1082	11	+	Zea mays
ScHSF9	GT1-motif	GGTTAA	781	6	+	Arabidopsis thaliana	light responsive element
ScHSF9	CAAT-box	TGCCAAC	47	7	+	Petunia hybrida	common cis-acting element in promoter and enhancer regions
ScHSF9	CAAT-box	CAAT	53	4	+	Nicotiana glutinosa
ScHSF9	CAAT-box	CAAAT	572	5	+	Pisum sativum	common cis-acting element in promoter and enhancer regions
ScHSF9	CAAT-box	CAAAT	777	5	-	Pisum sativum	common cis-acting element in promoter and enhancer regions
ScHSF9	CAAT-box	TGCCAAC	1605	7	+	Petunia hybrida	common cis-acting element in promoter and enhancer regions
ScHSF9	CAAT-box	CAAT	1706	4	-	Nicotiana glutinosa
ScHSF9	MYB	CAACAG	79	6	+	Arabidopsis thaliana
ScHSF9	MYB	TAACCA	780	6	-	Arabidopsis thaliana
ScHSF9	MYB	CAACCA	1887	6	+	Arabidopsis thaliana
ScHSF9	MYB	CAACCA	1891	6	+	Arabidopsis thaliana
ScHSF9	MYB	CAACCA	1895	6	+	Arabidopsis thaliana
ScHSF9	MYB-like sequence	TAACCA	780	6	-	Arabidopsis thaliana
ScHSF9	MYC	CATGTG	87	6	+	Arabidopsis thaliana
ScHSF9	MYC	CATTTG	572	6	-	Arabidopsis thaliana
ScHSF9	CGTCA-motif	CGTCA	243	5	+	Hordeum vulgare	cis-acting regulatory element involved in the MeJA-responsiveness
ScHSF9	CGTCA-motif	CGTCA	1373	5	-	Hordeum vulgare	cis-acting regulatory element involved in the MeJA-responsiveness
ScHSF9	CGTCA-motif	CGTCA	1727	5	+	Hordeum vulgare	cis-acting regulatory element involved in the MeJA-responsiveness
ScHSF9	TGA-element	AACGAC	838	6	+	Brassica oleracea	auxin-responsive element
ScHSF9	TGA-element	AACGAC	1324	6	+	Brassica oleracea	auxin-responsive element
ScHSF9	TCA	TCATCTTCAT	1345	9	-	Pisum sativum
ScHSF9	Unnamed__4	CTCC	136	4	-	Petroselinum hortense
ScHSF9	Unnamed__4	CTCC	180	4	-	Petroselinum hortense
ScHSF9	Unnamed__4	CTCC	189	4	-	Petroselinum hortense
ScHSF9	Unnamed__4	CTCC	197	4	-	Petroselinum hortense
ScHSF9	Unnamed__4	CTCC	234	4	-	Petroselinum hortense
ScHSF9	Unnamed__4	CTCC	237	4	-	Petroselinum hortense
ScHSF9	Unnamed__4	CTCC	293	4	+	Petroselinum hortense
ScHSF9	Unnamed__4	CTCC	343	4	+	Petroselinum hortense
ScHSF9	Unnamed__4	CTCC	346	4	+	Petroselinum hortense
ScHSF9	Unnamed__4	CTCC	351	4	+	Petroselinum hortense
ScHSF9	Unnamed__4	CTCC	360	4	-	Petroselinum hortense
ScHSF9	Unnamed__4	CTCC	392	4	+	Petroselinum hortense
ScHSF9	Unnamed__4	CTCC	395	4	+	Petroselinum hortense
ScHSF9	Unnamed__4	CTCC	400	4	+	Petroselinum hortense
ScHSF9	Unnamed__4	CTCC	441	4	+	Petroselinum hortense
ScHSF9	Unnamed__4	CTCC	457	4	-	Petroselinum hortense
ScHSF9	Unnamed__4	CTCC	460	4	-	Petroselinum hortense
ScHSF9	Unnamed__4	CTCC	636	4	+	Petroselinum hortense
ScHSF9	Unnamed__4	CTCC	673	4	+	Petroselinum hortense
ScHSF9	Unnamed__4	CTCC	706	4	-	Petroselinum hortense
ScHSF9	Unnamed__4	CTCC	741	4	+	Petroselinum hortense
ScHSF9	Unnamed__4	CTCC	886	4	+	Petroselinum hortense
ScHSF9	Unnamed__4	CTCC	889	4	+	Petroselinum hortense
ScHSF9	Unnamed__4	CTCC	919	4	+	Petroselinum hortense
ScHSF9	Unnamed__4	CTCC	922	4	+	Petroselinum hortense
ScHSF9	Unnamed__4	CTCC	938	4	+	Petroselinum hortense
ScHSF9	Unnamed__4	CTCC	954	4	+	Petroselinum hortense
ScHSF9	Unnamed__4	CTCC	957	4	+	Petroselinum hortense
ScHSF9	Unnamed__4	CTCC	985	4	+	Petroselinum hortense
ScHSF9	Unnamed__4	CTCC	988	4	+	Petroselinum hortense
ScHSF9	Unnamed__4	CTCC	1014	4	+	Petroselinum hortense
ScHSF9	Unnamed__4	CTCC	1017	4	+	Petroselinum hortense
ScHSF9	Unnamed__4	CTCC	1020	4	+	Petroselinum hortense
ScHSF9	Unnamed__4	CTCC	1036	4	+	Petroselinum hortense
ScHSF9	Unnamed__4	CTCC	1039	4	+	Petroselinum hortense
ScHSF9	Unnamed__4	CTCC	1042	4	+	Petroselinum hortense
ScHSF9	Unnamed__4	CTCC	1068	4	+	Petroselinum hortense
ScHSF9	Unnamed__4	CTCC	1071	4	+	Petroselinum hortense
ScHSF9	Unnamed__4	CTCC	1100	4	+	Petroselinum hortense
ScHSF9	Unnamed__4	CTCC	1103	4	+	Petroselinum hortense
ScHSF9	Unnamed__4	CTCC	1119	4	+	Petroselinum hortense
ScHSF9	Unnamed__4	CTCC	1122	4	+	Petroselinum hortense
ScHSF9	Unnamed__4	CTCC	1146	4	+	Petroselinum hortense
ScHSF9	Unnamed__4	CTCC	1149	4	+	Petroselinum hortense
ScHSF9	Unnamed__4	CTCC	1221	4	+	Petroselinum hortense
ScHSF9	Unnamed__4	CTCC	1227	4	-	Petroselinum hortense
ScHSF9	Unnamed__4	CTCC	1278	4	-	Petroselinum hortense
ScHSF9	Unnamed__4	CTCC	1415	4	-	Petroselinum hortense
ScHSF9	Unnamed__4	CTCC	1433	4	+	Petroselinum hortense
ScHSF9	Unnamed__4	CTCC	1532	4	+	Petroselinum hortense
ScHSF9	Unnamed__4	CTCC	1589	4	+	Petroselinum hortense
ScHSF9	Unnamed__4	CTCC	1746	4	-	Petroselinum hortense
ScHSF9	Unnamed__4	CTCC	1816	4	+	Petroselinum hortense
ScHSF9	Unnamed__4	CTCC	1822	4	+	Petroselinum hortense
ScHSF9	Unnamed__4	CTCC	1979	4	-	Petroselinum hortense
ScHSF9	Unnamed__4	CTCC	1982	4	-	Petroselinum hortense
ScHSF9	Unnamed__4	CTCC	1988	4	-	Petroselinum hortense
ScHSF9	Unnamed__4	CTCC	1994	4	-	Petroselinum hortense
ScHSF9	GARE-motif	TCTGTTG	79	7	-	Brassica oleracea	gibberellin-responsive element
ScHSF9	Myb-binding site	CAACAG	79	6	+	Nicotiana tabacum
ScHSF9	G-box	CACGAC	355	6	-	Zea mays	cis-acting regulatory element involved in light responsiveness
ScHSF9	G-box	CACGAC	1425	6	-	Zea mays	cis-acting regulatory element involved in light responsiveness
ScHSF9	A-box	CCGTCC	530	6	-	Petroselinum crispum	cis-acting regulatory element
ScHSF9	E2Fb	TTTGCCGC	1687	8	+	Nicotiana tabacum
ScHSF9	GTGGC-motif	CAGCGTGTGGC	1354	10	+	Hordeum vulgare	part of a light responsive element
ScHSF9	CCGTCC-box	CCGTCC	530	6	-	Petroselinum hortense
ScHSF9	CTAG-motif	ACTAGCAGAA	1503	9	-	Avena sativa
ScHSF9	W box	TTGACC	1546	6	-	Arabidopsis thaliana
ScHSF9	WRE3	CCACCT	870	6	+	Pisum sativum
ScHSF9	WRE3	CCACCT	981	6	+	Pisum sativum
ScHSF9	WRE3	CCACCT	1217	6	+	Pisum sativum
ScHSF9	WRE3	CCACCT	1990	6	-	Pisum sativum
ScHSF9	STRE	AGGGG	182	5	+	Arabidopsis thaliana
ScHSF9	STRE	AGGGG	204	5	+	Arabidopsis thaliana
ScHSF9	STRE	AGGGG	295	5	-	Arabidopsis thaliana
ScHSF9	STRE	AGGGG	563	5	-	Arabidopsis thaliana
ScHSF9	STRE	AGGGG	633	5	-	Arabidopsis thaliana
ScHSF9	STRE	AGGGG	752	5	-	Arabidopsis thaliana
ScHSF9	STRE	AGGGG	1097	5	-	Arabidopsis thaliana
ScHSF9	STRE	AGGGG	1600	5	+	Arabidopsis thaliana
ScHSF9	STRE	AGGGG	1996	5	+	Arabidopsis thaliana
ScHSF9	AAGAA-motif	GAAAGAA	898	7	-	Avena sativa
ScHSF9	GC-motif	CCCCCG	720	6	+	Zea mays	enhancer-like element involved in anoxic specific inducibility
ScHSF9	GC-motif	CCCCCG	819	6	+	Zea mays	enhancer-like element involved in anoxic specific inducibility
ScHSF9	GC-motif	CCCCCG	823	6	-	Zea mays	enhancer-like element involved in anoxic specific inducibility
ScHSF9	GC-motif	CCCCCG	906	6	+	Zea mays	enhancer-like element involved in anoxic specific inducibility
ScHSF9	Unnamed__1	CGTGG	357	5	+	Zea mays
ScHSF9	Unnamed__1	CGTGG	454	5	+	Zea mays
ScHSF9	Unnamed__1	CGTGG	607	5	-	Zea mays
ScHSF9	Unnamed__1	CGTGG	1025	5	-	Zea mays
ScHSF9	Unnamed__1	CGTGG	1108	5	-	Zea mays
ScHSF9	Unnamed__1	CGTGG	1209	5	+	Zea mays
ScHSF9	Unnamed__1	CGTGG	1224	5	+	Zea mays
ScHSF9	Unnamed__1	CGTGG	1254	5	-	Zea mays
ScHSF9	Unnamed__1	CGTGG	1427	5	+	Zea mays
ScHSF9	Unnamed__1	CGTGG	1665	5	+	Zea mays
[truncated: 3 more rows]
