# Supplementary material for: Genome-wide identification, phylogenetic and expression pattern analysis of HSF family genes in the Rye (Secale cereale L.)
Source: BMC Plant Biol. 2023 Sep 20;23:441. doi: 10.1186/s12870-023-04418-1 (PMC10510194; doi:10.1186/s12870-023-04418-1)
Supplement: Supplementary file 8 — Additional file 8. [file 12870_2023_4418_MOESM8_ESM.xlsx]

## Sheet: Sheet1
Supplementary Table 6 Primers of sequences.
Group	Gene ID	Forward primer (5`- 3`)	Reverse primer (5`- 3`)
A	ScHSF26	GGGTCATGTCGTGGTCGG	AGCTGCTGAAGTTGCGGT
A1	ScHSF24	ACCCTTGCAGAGGTCCCA	CGCTGCATCTCAGGAGGG
A2	ScHSF1	CTTCGTCCGCCAGCTCAA	GATGGGGGCGCATTGGAT
A2	ScHSF15	CGGGAACAGCTTCGTGGT	CACCTGTCCGGGTCAACC
A2	ScHSF31	CGCCAGCTGATCTCCCAG	CGTGACCCTTGCTCCAGG
A3	ScHSF4	GGCAACGTGGGCAAACTG	CTGTCAGGCTTGTCGGCA
A3	ScHSF28	CGTCAGGAACCCGGCATT	TGTGAAACCGTCCTCCGC
A4	ScHSF9	CCCTTGCACACCAGGAGG	CGACGCTGCTCTTGTCCA
A4	ScHSF22	CGCCGTTCCTGCTCAAGA	GCTTGAAGTAGGCGGGCA
B	ScHSF3	CTTCGTCCGGCAGCTCAA	CTTCCGCCGGTGGATCTC
B	ScHSF13	TCGACGTTCGTGGTGTGG	CGAACTCCCATCGGTCCG
B	ScHSF23	CCGGATCTCAGCAGCGAG	GGGAGAGGAAGCCCAGGA
C	ScHSF8	CCGGACGTGTGGGAGTTC	CTCGCACCTCCTCCTCCT
C	ScHSF18	GCTCATGCTCGCCTTCCT	GGCTTCCCCGTCGAGAAG
C	ScHSF21	CTGGCCATGGAGGTGGTG	TTGAGCAGGAAGGCGAGC
