# Supplementary material for: Genome-wide identification, phylogenetic and expression pattern analysis of HSF family genes in the Rye (Secale cereale L.)
Source: BMC Plant Biol. 2023 Sep 20;23:441. doi: 10.1186/s12870-023-04418-1 (PMC10510194; doi:10.1186/s12870-023-04418-1)
Supplement: Supplementary file 9 — Additional file 9. [file 12870_2023_4418_MOESM9_ESM.xlsx]

## Sheet: Arabidopsis thaliana
Supplementary Table 7 The sequence information of Arabidopsis thaliana
Gene Name	Gene ID
HSFA1D	AT1G32330
HSFB4	AT1G46264
HSFA8	AT1G67970
HSFA2	AT2G26150
HSFB3	AT2G41690
HSFA1E	AT3G02990
HSFA6B	AT3G22830
HSFC1	AT3G24520
HSFA7A	AT3G51910
AT-HSFA7B	AT3G63350
AT-HSFB2B	AT4G11660
AT-HSFA5	AT4G13980
HSF1	AT4G17750
HSF A4A	AT4G18880
HSF4	AT4G36990
HSFA3	AT5G03720
HSF3	AT5G16820
HSFA6A	AT5G43840
RHA1	AT5G45710
HSFA9	AT5G54070
HSFB2A	AT5G62020

## Sheet:  Oryza sativa L.
Supplementary Table 7 The sequence information of Oryza sativa L.
Gene Name	Gene ID
OsHsfA7	Os01g39020
OsHsfC1a	Os01g43590
OsHsfC1b	Os01g53220
OsHsfA4b	Os01g54550
OsHsfC2a	Os02g13800
OsHsfA5	Os02g29340
OsHsfA3	Os02g32590
OsHsfA2d	Os03g06630
OsHsfA9	Os03g12370
OsHsfB4d	Os03g25120
OsHsfA2a	Os03g53340
OsHsfA2e	Os03g58160
OsHsfA1a	Os03g63750
OsHsfB2a	Os04g48030
OsHsfA4d	Os05g45410
OsHsfC2b	Os06g35960
OsHsfA2f	Os06g36930
OsHsfA2b	Os07g08140
OsHsfB4b	Os07g44690
OsHsfB4a	Os08g36700
OsHsfB2b	Os08g43334
OsHsfB4c	Os09g28200
OsHsfB1	Os09g28354
OsHsfB2c	Os09g35790
OsHsfA2c	Os10g28340
OsHsfA2	Os06g22610

## Sheet:  Hordeum vulgare L.
Supplementary Table 7 The sequence information of Hordeum vulgare L.
Gene Name	Gene ID
HvHsfA1a	AK354917
HvHsfA2a	AK377082
HvHsfA2b	AK359122
HvHsfA2c	AK363263
HvHsfA2d	AK364288
HvHsfA2e	AK358148
HvHsfA2f	AK372701
HvHsfA4b	AK371121
HvHsfA4d	AK362315
HvHsfA3	HM446028
HvHsfA5	AK355564
HvHsfA9	AK362997
HHsfC1b	AK353849
HvHsfB1	AK366231
HvHsfB2a	AK357873
HvHsfB2b	AK373036
HvHsfB2c	AK354133
HvHsfB4b	AK376881
HvHsfB4c	AK356002
HvHsfC1a	CB860849
HvHsfC2a	AK369002
HvHsfC2b	AK354435

## Sheet: Zea mays L.
Supplementary Table 7 The sequence information of Zea mays L.
Gene Name	Gene ID
ZmHsf-1	GRMZM2G165972_P02
ZmHsf-2	GRMZM2G118485_P02
ZmHsf-3	GRMZM2G164909_P01
ZmHsf-4	GRMZM2G010871_P01
ZmHsf-5	GRMZM2G132971_P01
ZmHsf-6	GRMZM2G115456_P01
ZmHsf-7	GRMZM2G088242_P01
ZmHsf-8	GRMZM2G002131_P01
ZmHsf-9	GRMZM2G089525_P01
ZmHsf-10	GRMZM2G005815_P01
ZmHsf-11	GRMZM2G098696_P01
ZmHsf-12	GRMZM2G384339_P01
ZmHsf-13	GRMZM2G105348_P01
ZmHsf-14	GRMZM2G179802_P02
ZmHsf-15	GRMZM2G059851_P01
ZmHsf-16	AC206165.3_FGP007
ZmHsf-17	GRMZM2G125969_P01
ZmHsf-18	GRMZM2G139535_P01
ZmHsf-19	GRMZM2G165272_P01
ZmHsf-20	AC205471.4_FGP003
ZmHsf-21	GRMZM2G086880_P01
ZmHsf-22	GRMZM2G118453_P01
ZmHsf-23	GRMZM2G173090_P02
ZmHsf-24	GRMZM2G026742_P01
ZmHsf-25	GRMZM2G301485_P01

## Sheet: Triticum aestivum L.
Supplementary Table 7 The sequence information of Triticum aestivum L.
Gene Name	Gene ID
TaHsfA1-1	TRIAE_CS42_4AL_TGACv1_288809_AA0958570
TaHsfA1-2	TRIAE_CS42_5BL_TGACv1_404129_AA1285550
TaHsfA1-3	TRIAE_CS42_5DL_TGACv1_433347_AA1410370
TaHsfA2-1	TRIAE_CS42_5AL_TGACv1_375092_AA1215960
TaHsfA2-2	TRIAE_CS42_U_TGACv1_640974_AA2081150
TaHsfA2-3	TRIAE_CS42_5DL_TGACv1_434875_AA1442920
TaHsfA2-4	TRIAE_CS42_2AS_TGACv1_113503_AA0357000
TaHsfA2-5	TRIAE_CS42_2BS_TGACv1_148328_AA0492290
TaHsfA2-6	TRIAE_CS42_2DS_TGACv1_177319_AA0573260
TaHsfA2-7	TRIAE_CS42_4AS_TGACv1_307193_AA1018260
TaHsfA2-8	TRIAE_CS42_4BL_TGACv1_321575_AA1062420
TaHsfA2-9	TRIAE_CS42_4DL_TGACv1_342984_AA1126990
TaHsfA2-10	TRIAE_CS42_5AL_TGACv1_379543_AA1256510
TaHsfA2-11
TaHsfA2-12	TRIAE_CS42_5DL_TGACv1_433195_AA1405180
TaHsfA2-13	TRIAE_CS42_1AL_TGACv1_003124_AA0048030
TaHsfA2-14	TRIAE_CS42_1BL_TGACv1_031443_AA0114190
TaHsfA2-15	TRIAE_CS42_1DL_TGACv1_061579_AA0199110
TaHsfA2-16	TRIAE_CS42_3AL_TGACv1_194616_AA0636800
TaHsfA2-17	TRIAE_CS42_3B_TGACv1_221589_AA0745290
TaHsfA2-18
TaHsfA3-1	TRIAE_CS42_2AS_TGACv1_116363_AA0373860
TaHsfA3-2	TRIAE_CS42_2AS_TGACv1_114504_AA0367680
TaHsfA3-3	TRIAE_CS42_2BS_TGACv1_146118_AA0455720
TaHsfA3-4	TRIAE_CS42_2DS_TGACv1_177422_AA0576700
TaHsfA4-1	TRIAE_CS42_1AL_TGACv1_001183_AA0026630
TaHsfA4-2	TRIAE_CS42_1BL_TGACv1_031159_AA0108940
TaHsfA4-3	TRIAE_CS42_1DL_TGACv1_061383_AA0193800
TaHsfA4-4	TRIAE_CS42_3AL_TGACv1_196554_AA0661360
TaHsfA4-5	TRIAE_CS42_3B_TGACv1_223991_AA0790580
TaHsfA4-6	TRIAE_CS42_3DL_TGACv1_249383_AA0847210
TaHsfA5-1	TRIAE_CS42_6AS_TGACv1_487059_AA1567660
TaHsfA5-2	TRIAE_CS42_6BS_TGACv1_513816_AA1650270
TaHsfA5-3	TRIAE_CS42_6DS_TGACv1_543918_AA1745290
TaHsfA6-1	TRIAE_CS42_7AL_TGACv1_559301_AA1799040
TaHsfA6-2	TRIAE_CS42_7BL_TGACv1_579527_AA1908250
TaHsfA6-3	TRIAE_CS42_7DL_TGACv1_605087_AA2004680
TaHsfA9-1	TRIAE_CS42_4AS_TGACv1_306492_AA1009080
TaHsfA9-2	TRIAE_CS42_4BL_TGACv1_322416_AA1071190
TaHsfA9-3	TRIAE_CS42_4DL_TGACv1_344014_AA1142510
TaHsfB1-1	TRIAE_CS42_5AL_TGACv1_374310_AA1196580
TaHsfB1-2	TRIAE_CS42_5BL_TGACv1_404669_AA1307960
TaHsfB1-3	TRIAE_CS42_5DL_TGACv1_433651_AA1418380
TaHsfB2-1	TRIAE_CS42_2AL_TGACv1_094650_AA0301090
TaHsfB2-2	TRIAE_CS42_U_TGACv1_712376_AA2166870
TaHsfB2-3	TRIAE_CS42_7AS_TGACv1_570040_AA1829250
TaHsfB2-4	TRIAE_CS42_7BS_TGACv1_592325_AA1935670
TaHsfB2-5	TRIAE_CS42_7DS_TGACv1_621446_AA2015840
TaHsfB2-6	TRIAE_CS42_1AS_TGACv1_019033_AA0058470
TaHsfB2-7	TRIAE_CS42_5BL_TGACv1_404935_AA1315570
TaHsfB2-8	TRIAE_CS42_5DL_TGACv1_433530_AA1415650
TaHsfB4-1	TRIAE_CS42_U_TGACv1_642758_AA2122890
TaHsfB4-2	TRIAE_CS42_2DS_TGACv1_178567_AA0597540
TaHsfB4-3	TRIAE_CS42_5AL_TGACv1_374067_AA1189330
TaHsfB4-4	TRIAE_CS42_5BL_TGACv1_404268_AA1293070
TaHsfB4-5	TRIAE_CS42_5DL_TGACv1_433663_AA1418740
TaHsfC1-1	TRIAE_CS42_3AL_TGACv1_194514_AA0634640
TaHsfC1-2	TRIAE_CS42_3B_TGACv1_220882_AA0722380
TaHsfC1-3	TRIAE_CS42_3DL_TGACv1_249994_AA0860000
TaHsfC1-4	TRIAE_CS42_3AL_TGACv1_201352_AA0670400
TaHsfC1-5	TRIAE_CS42_3B_TGACv1_220888_AA0722680
TaHsfC1-6	TRIAE_CS42_3DL_TGACv1_249450_AA0849120
TaHsfC1-7	TRIAE_CS42_3AL_TGACv1_193607_AA0614700
TaHsfC1-8	TRIAE_CS42_3B_TGACv1_223354_AA0780810
TaHsfC1-9	TRIAE_CS42_3DL_TGACv1_250779_AA0873000
TaHsfC2-1	TRIAE_CS42_U_TGACv1_641118_AA2086000
TaHsfC2-2	TRIAE_CS42_7AL_TGACv1_558532_AA1794130
TaHsfC2-3	TRIAE_CS42_7BL_TGACv1_577398_AA1874420
TaHsfC2-4	TRIAE_CS42_7DL_TGACv1_609477_AA2011440
TaHsfC3-1	TRIAE_CS42_4DL_TGACv1_344468_AA1147440
TaHsfC3-2	TRIAE_CS42_5AL_TGACv1_375679_AA1225450
TaHsfC3-3	TRIAE_CS42_4BL_TGACv1_320289_AA1034070
TaHsfC3-4	TRIAE_CS42_3B_TGACv1_224063_AA0791830
TaHsfC3-5	TRIAE_CS42_3B_TGACv1_223198_AA0777840
TaHsfC3-6	TRIAE_CS42_4BL_TGACv1_320289_AA1034080
TaHsfC3-7	TRIAE_CS42_4BL_TGACv1_321958_AA1067170
TaHsfC3-8	TRIAE_CS42_4BL_TGACv1_320675_AA1045990
TaHsfC3-9	TRIAE_CS42_4DL_TGACv1_343739_AA1138930
TaHsfC3-10	TRIAE_CS42_5AL_TGACv1_376864_AA1241720
TaHsfC3-11	TRIAE_CS42_4DL_TGACv1_343739_AA1138960
TaHsfC3-12	TRIAE_CS42_3B_TGACv1_231430_AA0830650
TaHsfC3-13	TRIAE_CS42_4BL_TGACv1_320470_AA1040480
